# Supplementary material for: Rewiring carbohydrate catabolism differentially affects survival of pancreatic cancer cell lines with diverse metabolic profiles
Source: Oncotarget. 2017 Apr 17;8(25):41265–81. doi: 10.18632/oncotarget.17172 (PMC5522241; doi:10.18632/oncotarget.17172)
Supplement: Supplementary file 2 [file oncotarget-08-41265-s002.xls]

## Sheet: Up-regulated
Symbol	Entrez Gene ID	Entrez Gene Name	Exp Log Ratio	Exp p-value
VIM	7431	vimentin	6.674	0
SPP1	6696	secreted phosphoprotein 1	6.023	0
MMP7	4316	matrix metallopeptidase 7	5.865	0
LDHB	3945	lactate dehydrogenase B	5.428	0
HLA-DPA1	3113	major histocompatibility complex, class II, DP alpha 1	5.419	0
AKR1C3	8644	aldo-keto reductase family 1, member C3	5.408	0
CXCL6	6372	chemokine (C-X-C motif) ligand 6	5.385	0.00047
CXCL5	6374	chemokine (C-X-C motif) ligand 5	5.318	0.00015
TUBB2B	347733	tubulin, beta 2B class IIb	5.317	0
PLAT	5327	plasminogen activator, tissue	5.186	0
HLA-DRA	3122	major histocompatibility complex, class II, DR alpha	5.132	0
CLDN11	5010	claudin 11	4.919	0
SERPINE2	5270	serpin peptidase inhibitor, clade E (nexin, plasminogen activator inhibitor type 1), member 2	4.837	0
EEF1A2	1917	eukaryotic translation elongation factor 1 alpha 2	4.827	0
THBS2	7058	thrombospondin 2	4.798	0
TM4SF4	7104	transmembrane 4 L six family member 4	4.778	0
DPYSL3	1809	dihydropyrimidinase-like 3	4.641	0
HLA-DRB6	3128	major histocompatibility complex, class II, DR beta 6 (pseudogene)	4.594	0
ANXA10	11199	annexin A10	4.579	0
RPS4Y1	6192	ribosomal protein S4, Y-linked 1	4.558	0
BNIP3	664	BCL2/adenovirus E1B 19kDa interacting protein 3	4.52	0
MLPH	79083	melanophilin	4.409	0
RGS2	5997	regulator of G-protein signaling 2	4.219	0
VCAN	1462	versican	4.17	0
CDH2	1000	cadherin 2, type 1, N-cadherin (neuronal)	4.102	0
CD24	100133941	CD24 molecule	4.033	0
HLA-DMB	3109	major histocompatibility complex, class II, DM beta	4.003	0
TFPI	7035	tissue factor pathway inhibitor (lipoprotein-associated coagulation inhibitor)	3.957	0
HACD1	9200	3-hydroxyacyl-CoA dehydratase 1	3.931	0.00128
MT2A	4502	metallothionein 2A	3.912	0.00433
IGFBP1	3484	insulin-like growth factor binding protein 1	3.881	0
STC2	8614	stanniocalcin 2	3.863	0
CFB	629	complement factor B	3.848	0
IGFBP7	3490	insulin-like growth factor binding protein 7	3.843	0
KYNU	8942	kynureninase	3.811	0
TMEM158	25907	transmembrane protein 158 (gene/pseudogene)	3.8	0
PLIN2	123	perilipin 2	3.791	0
GCNT3	9245	glucosaminyl (N-acetyl) transferase 3, mucin type	3.772	0
MT1A	4489	metallothionein 1A	3.711	0.0419
ADH1A	124	alcohol dehydrogenase 1A (class I), alpha polypeptide	3.702	0.00343
GBP2	2634	guanylate binding protein 2, interferon-inducible	3.688	0
RBP1	5947	retinol binding protein 1, cellular	3.677	0.0152
CXCL8	3576	chemokine (C-X-C motif) ligand 8	3.663	0
TCN1	6947	transcobalamin I (vitamin B12 binding protein, R binder family)	3.648	0
TPM1	7168	tropomyosin 1 (alpha)	3.611	0
EMP3	2014	epithelial membrane protein 3	3.555	0.0223
PDZK1IP1	10158	PDZK1 interacting protein 1	3.544	0.00022
IGFBP5	3488	insulin-like growth factor binding protein 5	3.531	0.0044
BASP1	10409	brain abundant, membrane attached signal protein 1	3.474	0
UBR4	23352	ubiquitin protein ligase E3 component n-recognin 4	3.466	0.0135
ALDH1A1	216	aldehyde dehydrogenase 1 family, member A1	3.456	0
CD74	972	CD74 molecule, major histocompatibility complex, class II invariant chain	3.429	0
ADH1C	126	alcohol dehydrogenase 1C (class I), gamma polypeptide	3.375	0.0117
CA12	771	carbonic anhydrase XII	3.358	0
MLLT11	10962	myeloid/lymphoid or mixed-lineage leukemia; translocated to, 11	3.348	0
GLRX	2745	glutaredoxin (thioltransferase)	3.345	0
SHISA2	387914	shisa family member 2	3.339	0
C15orf48	84419	chromosome 15 open reading frame 48	3.29	0.0498
WFDC21P	645638	WAP four-disulfide core domain 21, pseudogene	3.285	0.0132
EVL	51466	Enah/Vasp-like	3.276	0
NNMT	4837	nicotinamide N-methyltransferase	3.241	0.0261
FLNC	2318	filamin C, gamma	3.197	0.0092
EVA1A	84141	eva-1 homolog A (C. elegans)	3.174	6e-05
COL4A1	1282	collagen, type IV, alpha 1	3.15	0
TUBB3	10381	tubulin, beta 3 class III	3.114	0
GLMP	112770	glycosylated lysosomal membrane protein	3.105	0
AKR1B1	231	aldo-keto reductase family 1, member B1 (aldose reductase)	3.043	0
LAMB1	3912	laminin, beta 1	3.037	0
IRX3	79191	iroquois homeobox 3	3.03	0.00373
DFNA5	1687	deafness, autosomal dominant 5	3.024	0
NGFRAP1	27018	nerve growth factor receptor (TNFRSF16) associated protein 1	3.012	0.023
KRT20	54474	keratin 20, type I	2.991	8e-05
FAM127A	8933	family with sequence similarity 127, member A	2.985	0.00117
CST1	1469	cystatin SN	2.976	0.00333
RNASET2	8635	ribonuclease T2	2.945	0.0001
ABCA1	19	ATP-binding cassette, sub-family A (ABC1), member 1	2.943	0
VNN2	8875	vanin 2	2.935	0
HKDC1	80201	hexokinase domain containing 1	2.93	0
IGFBP3	3486	insulin-like growth factor binding protein 3	2.925	0
UBASH3B	84959	ubiquitin associated and SH3 domain containing B	2.913	0.00016
CD44	960	CD44 molecule (Indian blood group)	2.897	0
CYBRD1	79901	cytochrome b reductase 1	2.877	0
TCEAL4	79921	transcription elongation factor A (SII)-like 4	2.874	2e-05
FSTL1	11167	follistatin-like 1	2.872	0
MT1E	4493	metallothionein 1E	2.871	0.0377
CPA4	51200	carboxypeptidase A4	2.87	4e-05
IFI16	3428	interferon, gamma-inducible protein 16	2.836	0
NONO	4841	non-POU domain containing, octamer-binding	2.836	0
PRRX2	51450	paired related homeobox 2	2.826	0.00254
BCAT1	586	branched chain amino-acid transaminase 1, cytosolic	2.824	0
SFRP1	6422	secreted frizzled-related protein 1	2.819	0
TESC	54997	tescalcin	2.801	0.0126
LYPD1	116372	LY6/PLAUR domain containing 1	2.753	0
DHRS9	10170	dehydrogenase/reductase (SDR family) member 9	2.739	0.00023
RAB31	11031	RAB31, member RAS oncogene family	2.736	0
CMTM3	123920	CKLF-like MARVEL transmembrane domain containing 3	2.719	0
PHGDH	26227	phosphoglycerate dehydrogenase	2.714	0
SNRPN	6638	small nuclear ribonucleoprotein polypeptide N	2.712	0.00478
MOK	5891	MOK protein kinase	2.704	0
PRKCA	5578	protein kinase C, alpha	2.677	0
MFGE8	4240	milk fat globule-EGF factor 8 protein	2.645	0
RRAS2	22800	related RAS viral (r-ras) oncogene homolog 2	2.613	1e-05
CCDC106	29903	coiled-coil domain containing 106	2.608	0.00321
CXCL1	2919	chemokine (C-X-C motif) ligand 1 (melanoma growth stimulating activity, alpha)	2.605	0.0385
LOC645166	645166	lymphocyte-specific protein 1 pseudogene	2.59	0.0334
CX3CL1	6376	chemokine (C-X3-C motif) ligand 1	2.587	0
ANKRD1	27063	ankyrin repeat domain 1 (cardiac muscle)	2.58	0
ACO1	48	aconitase 1, soluble	2.57	0
OLFML2A	169611	olfactomedin-like 2A	2.553	1e-05
ATP1B1	481	ATPase, Na+/K+ transporting, beta 1 polypeptide	2.549	0
SLC2A3	6515	solute carrier family 2 (facilitated glucose transporter), member 3	2.545	0
NT5C3B	115024	5'-nucleotidase, cytosolic IIIB	2.538	2e-05
SYT13	57586	synaptotagmin XIII	2.535	0
LARP6	55323	La ribonucleoprotein domain family, member 6	2.529	0
RAB8B	51762	RAB8B, member RAS oncogene family	2.52	0
CYP27A1	1593	cytochrome P450, family 27, subfamily A, polypeptide 1	2.516	0
MYH10	4628	myosin, heavy chain 10, non-muscle	2.499	0.00042
CFI	3426	complement factor I	2.474	0
COL5A1	1289	collagen, type V, alpha 1	2.463	0
MSN	4478	moesin	2.456	0
HLA-DMA	3108	major histocompatibility complex, class II, DM alpha	2.442	1e-05
SCPEP1	59342	serine carboxypeptidase 1	2.44	0
QPRT	23475	quinolinate phosphoribosyltransferase	2.439	0
FEZ1	9638	fasciculation and elongation protein zeta 1 (zygin I)	2.411	0
PYGB	5834	phosphorylase, glycogen; brain	2.409	0
TCEAL3	85012	transcription elongation factor A (SII)-like 3	2.377	0.00093
HLA-DOA	3111	major histocompatibility complex, class II, DO alpha	2.36	0
MRPS21	54460	mitochondrial ribosomal protein S21	2.348	0.00929
NRP1	8829	neuropilin 1	2.345	0
COL7A1	1294	collagen, type VII, alpha 1	2.342	0
SLFN11	91607	schlafen family member 11	2.341	0
B4GALT4	8702	UDP-Gal:betaGlcNAc beta 1,4- galactosyltransferase, polypeptide 4	2.336	0
WBP5	51186	WW domain binding protein 5	2.333	3e-05
BAMBI	25805	BMP and activin membrane-bound inhibitor	2.328	0
COL13A1	1305	collagen, type XIII, alpha 1	2.325	0
ELOVL5	60481	ELOVL fatty acid elongase 5	2.324	0
C12orf75	387882	chromosome 12 open reading frame 75	2.313	0
PROCR	10544	protein C receptor, endothelial	2.313	0
H2AFY2	55506	H2A histone family, member Y2	2.306	0
CLDN2	9075	claudin 2	2.305	0.0473
DEFB1	1672	defensin, beta 1	2.291	0.0159
DHRS7	51635	dehydrogenase/reductase (SDR family) member 7	2.279	3e-05
FADS1	3992	fatty acid desaturase 1	2.272	0.00109
TGFB1I1	7041	transforming growth factor beta 1 induced transcript 1	2.271	0
RAB34	83871	RAB34, member RAS oncogene family	2.257	0
JUN	3725	jun proto-oncogene	2.251	0.0383
BLVRA	644	biliverdin reductase A	2.242	0
FERMT2	10979	fermitin family member 2	2.239	0
HLA-DRB3	3125	major histocompatibility complex, class II, DR beta 3	2.216	9e-05
FAT1	2195	FAT atypical cadherin 1	2.212	0.0121
NMT2	9397	N-myristoyltransferase 2	2.21	0.00183
CBS/CBSL	875	cystathionine-beta-synthase	2.195	0
UGDH	7358	UDP-glucose 6-dehydrogenase	2.187	0
ADA	100	adenosine deaminase	2.177	0
BAIAP2L2	80115	BAI1-associated protein 2-like 2	2.176	0
EFEMP1	2202	EGF containing fibulin-like extracellular matrix protein 1	2.176	1e-05
MRPS6	64968	mitochondrial ribosomal protein S6	2.175	0
PFKFB3	5209	6-phosphofructo-2-kinase/fructose-2,6-biphosphatase 3	2.154	0.00095
CYP3A5	1577	cytochrome P450, family 3, subfamily A, polypeptide 5	2.148	0
AKR1B10	57016	aldo-keto reductase family 1, member B10 (aldose reductase)	2.139	0
GPX1	2876	glutathione peroxidase 1	2.134	0.0205
GFPT2	9945	glutamine-fructose-6-phosphate transaminase 2	2.119	0
TMEM154	201799	transmembrane protein 154	2.117	0
CPVL	54504	carboxypeptidase, vitellogenic-like	2.115	1e-05
SERPINB5	5268	serpin peptidase inhibitor, clade B (ovalbumin), member 5	2.111	0
KCTD14	65987	potassium channel tetramerization domain containing 14	2.11	0.00357
DKK3	27122	dickkopf WNT signaling pathway inhibitor 3	2.105	0
NPW	283869	neuropeptide W	2.095	0.0079
ADAP2	55803	ArfGAP with dual PH domains 2	2.086	0.0164
FNBP1	23048	formin binding protein 1	2.078	0
TNC	3371	tenascin C	2.074	0.00253
TCEAL8	90843	transcription elongation factor A (SII)-like 8	2.065	0.00113
HLA-DQB1	3119	major histocompatibility complex, class II, DQ beta 1	2.053	4e-05
AXL	558	AXL receptor tyrosine kinase	2.04	0
SCOC	60592	short coiled-coil protein	2.04	0
SGPP2	130367	sphingosine-1-phosphate phosphatase 2	2.039	0
ABI3BP	25890	ABI family, member 3 (NESH) binding protein	2.038	0
PMP22	5376	peripheral myelin protein 22	2.037	0
NR2F2	7026	nuclear receptor subfamily 2, group F, member 2	2.03	0
FTLP2	392437	ferritin, light polypeptide pseudogene 2	2.023	0.00015
DEGS1	8560	delta(4)-desaturase, sphingolipid 1	2.021	0.00581
CTSL	1514	cathepsin L	2.017	0
SOWAHC	65124	sosondowah ankyrin repeat domain family member C	1.997	1e-05
CST3	1471	cystatin C	1.996	0.00076
FZD2	2535	frizzled class receptor 2	1.996	0
DIO3	1735	deiodinase, iodothyronine, type III	1.993	0.039
BEX2	84707	brain expressed X-linked 2	1.985	0.00016
NDRG1	10397	N-myc downstream regulated 1	1.976	0
VCAM1	7412	vascular cell adhesion molecule 1	1.967	0
ZNF358	140467	zinc finger protein 358	1.966	0
CHST3	9469	carbohydrate (chondroitin 6) sulfotransferase 3	1.953	0
NUDT7	283927	nudix (nucleoside diphosphate linked moiety X)-type motif 7	1.95	0.00141
NPC1	4864	Niemann-Pick disease, type C1	1.94	0
PLA2G16	11145	phospholipase A2, group XVI	1.934	0.0127
TGFBI	7045	transforming growth factor, beta-induced, 68kDa	1.933	0
RAC2	5880	ras-related C3 botulinum toxin substrate 2 (rho family, small GTP binding protein Rac2)	1.931	0
HCFC1R1	54985	host cell factor C1 regulator 1 (XPO1 dependent)	1.915	0.0103
TSC22D3	1831	TSC22 domain family, member 3	1.908	0
TMEM163	81615	transmembrane protein 163	1.906	0.00052
HNF1B	6928	HNF1 homeobox B	1.905	0
CHST7	56548	carbohydrate (N-acetylglucosamine 6-O) sulfotransferase 7	1.88	0
PAM	5066	peptidylglycine alpha-amidating monooxygenase	1.88	0
DNER	92737	delta/notch-like EGF repeat containing	1.879	0.00084
MAGED1	9500	melanoma antigen family D1	1.869	0
HDGFRP3	50810	hepatoma-derived growth factor, related protein 3	1.867	0
CITED4	163732	Cbp/p300-interacting transactivator, with Glu/Asp-rich carboxy-terminal domain, 4	1.859	0
CDH17	1015	cadherin 17, LI cadherin (liver-intestine)	1.843	0
PNMA2	10687	paraneoplastic Ma antigen 2	1.841	0
CYR61	3491	cysteine-rich, angiogenic inducer, 61	1.84	0.00285
TFPI2	7980	tissue factor pathway inhibitor 2	1.839	0
RPL39L	116832	ribosomal protein L39-like	1.835	0.0452
SYT11	23208	synaptotagmin XI	1.834	0.0226
PRSS3	5646	protease, serine, 3	1.831	0.0146
G6PD	2539	glucose-6-phosphate dehydrogenase	1.828	0
OXTR	5021	oxytocin receptor	1.826	0
TTL	150465	tubulin tyrosine ligase	1.825	1e-05
MAP3K1	4214	mitogen-activated protein kinase kinase kinase 1, E3 ubiquitin protein ligase	1.822	0
PDLIM1	9124	PDZ and LIM domain 1	1.821	0
PRDX1	5052	peroxiredoxin 1	1.82	2e-05
PECR	55825	peroxisomal trans-2-enoyl-CoA reductase	1.818	0.00069
CDH6	1004	cadherin 6, type 2, K-cadherin (fetal kidney)	1.813	0.0358
STC1	6781	stanniocalcin 1	1.812	0
COMMD7	149951	COMM domain containing 7	1.806	0
SLC16A4	9122	solute carrier family 16, member 4	1.804	0
TRPV2	51393	transient receptor potential cation channel, subfamily V, member 2	1.797	0
PTGR1	22949	prostaglandin reductase 1	1.795	0
QPCT	25797	glutaminyl-peptide cyclotransferase	1.789	0.00041
MT1F	4494	metallothionein 1F	1.783	0.0425
PCED1B	91523	PC-esterase domain containing 1B	1.781	0
IGFBP4	3487	insulin-like growth factor binding protein 4	1.767	0
QSOX1	5768	quiescin Q6 sulfhydryl oxidase 1	1.762	0
SQRDL	58472	sulfide quinone reductase-like (yeast)	1.76	0
MATN2	4147	matrilin 2	1.757	0
REEP2	51308	receptor accessory protein 2	1.757	0
LAMA4	3910	laminin, alpha 4	1.754	0
REEP5	7905	receptor accessory protein 5	1.737	0
THNSL2	55258	threonine synthase-like 2	1.737	0
TPM2	7169	tropomyosin 2 (beta)	1.737	0.00191
CREB3L2	64764	cAMP responsive element binding protein 3-like 2	1.736	0
ANXA4	307	annexin A4	1.735	0.00117
CRISPLD2	83716	cysteine-rich secretory protein LCCL domain containing 2	1.735	0
HEG1	57493	heart development protein with EGF-like domains 1	1.726	0
VKORC1	79001	vitamin K epoxide reductase complex, subunit 1	1.707	0.00702
SGK1	6446	serum/glucocorticoid regulated kinase 1	1.706	0
PTGS2	5743	prostaglandin-endoperoxide synthase 2 (prostaglandin G/H synthase and cyclooxygenase)	1.704	0
NAMPT	10135	nicotinamide phosphoribosyltransferase	1.703	0
HIF1A	3091	hypoxia inducible factor 1, alpha subunit (basic helix-loop-helix transcription factor)	1.696	0
JUND	3727	jun D proto-oncogene	1.694	0
SERPINA5	5104	serpin peptidase inhibitor, clade A (alpha-1 antiproteinase, antitrypsin), member 5	1.693	0
LCN2	3934	lipocalin 2	1.691	7e-05
VEZF1	7716	vascular endothelial zinc finger 1	1.69	0
TUBB6	84617	tubulin, beta 6 class V	1.689	0.022
CPD	1362	carboxypeptidase D	1.687	0
SERPINA3	12	serpin peptidase inhibitor, clade A (alpha-1 antiproteinase, antitrypsin), member 3	1.686	0
PGD	5226	phosphogluconate dehydrogenase	1.677	0
SMARCA1	6594	SWI/SNF related, matrix associated, actin dependent regulator of chromatin, subfamily a, member 1	1.665	0
CD99	4267	CD99 molecule	1.659	0.00582
DENND5A	23258	DENN/MADD domain containing 5A	1.655	0
PTRF	284119	polymerase I and transcript release factor	1.646	0
UBE2Q2	92912	ubiquitin-conjugating enzyme E2Q family member 2	1.641	0
GLIPR1	11010	GLI pathogenesis-related 1	1.639	0.0472
PJA2	9867	praja ring finger 2, E3 ubiquitin protein ligase	1.639	0
SRPX	8406	sushi-repeat containing protein, X-linked	1.637	0
BST2	100129681	bone marrow stromal cell antigen 2	1.636	0.0366
SELL	6402	selectin L	1.635	0
BLMH	642	bleomycin hydrolase	1.633	0
PYGL	5836	phosphorylase, glycogen, liver	1.632	0
ITM2C	81618	integral membrane protein 2C	1.631	0
PCNXL4	64430	pecanex-like 4 (Drosophila)	1.626	0
SAT1	6303	spermidine/spermine N1-acetyltransferase 1	1.625	0
PCSK1N	27344	proprotein convertase subtilisin/kexin type 1 inhibitor	1.624	0.00401
RBPMS2	348093	RNA binding protein with multiple splicing 2	1.624	0
AP1M1	8907	adaptor-related protein complex 1, mu 1 subunit	1.623	0
PALMD	54873	palmdelphin	1.617	0
AGR2	10551	anterior gradient 2, protein disulphide isomerase family member	1.615	0.00275
TMSB4XP8	7117	thymosin beta 4, X-linked pseudogene 8	1.614	0.00052
HIST1H1C	3006	histone cluster 1, H1c	1.612	0.0206
CHSY1	22856	chondroitin sulfate synthase 1	1.61	0
ZSCAN18	65982	zinc finger and SCAN domain containing 18	1.61	0
TUBB2A	7280	tubulin, beta 2A class IIa	1.602	0
CFDP1	10428	craniofacial development protein 1	1.599	0.00101
PAPSS2	9060	3'-phosphoadenosine 5'-phosphosulfate synthase 2	1.598	1e-05
PRSS21	10942	protease, serine, 21 (testisin)	1.593	0.00019
RGS17	26575	regulator of G-protein signaling 17	1.59	0
CNN3	1266	calponin 3, acidic	1.588	0
NFKBIZ	64332	nuclear factor of kappa light polypeptide gene enhancer in B-cells inhibitor, zeta	1.586	0
CDKN1A	1026	cyclin-dependent kinase inhibitor 1A (p21, Cip1)	1.583	0
TCEA3	6920	transcription elongation factor A (SII), 3	1.575	2e-05
JAM3	83700	junctional adhesion molecule 3	1.574	0
ITGA5	3678	integrin, alpha 5 (fibronectin receptor, alpha polypeptide)	1.571	0
DMKN	93099	dermokine	1.569	0.00018
VNN1	8876	vanin 1	1.562	0
ST3GAL5	8869	ST3 beta-galactoside alpha-2,3-sialyltransferase 5	1.554	0
GRK5	2869	G protein-coupled receptor kinase 5	1.543	0
ITPRIP	85450	inositol 1,4,5-trisphosphate receptor interacting protein	1.539	0
MAP1B	4131	microtubule-associated protein 1B	1.538	0.00162
DAB2	1601	Dab, mitogen-responsive phosphoprotein, homolog 2 (Drosophila)	1.536	0
SESTD1	91404	SEC14 and spectrin domains 1	1.534	0.00012
COL8A1	1295	collagen, type VIII, alpha 1	1.533	0
MT1P3	140851	metallothionein 1 pseudogene 3	1.533	0.0132
RRAS	6237	related RAS viral (r-ras) oncogene homolog	1.533	0
TSPAN9	10867	tetraspanin 9	1.522	6e-05
CUEDC1	404093	CUE domain containing 1	1.515	0.00213
HLA-B	3106	major histocompatibility complex, class I, B	1.512	1e-05
P3H1	64175	prolyl 3-hydroxylase 1	1.509	0
S100A6	6277	S100 calcium binding protein A6	1.506	0.0468
UBLCP1	134510	ubiquitin-like domain containing CTD phosphatase 1	1.505	0.0123
TMEM99	147184	transmembrane protein 99	1.503	0.0314
RAB40B	10966	RAB40B, member RAS oncogene family	1.502	0
CPE	1363	carboxypeptidase E	1.501	0
TTC3	7267	tetratricopeptide repeat domain 3	1.489	0
NRIP3	56675	nuclear receptor interacting protein 3	1.488	0
DDX43	55510	DEAD (Asp-Glu-Ala-Asp) box polypeptide 43	1.486	4e-05
AMZ2	51321	archaelysin family metallopeptidase 2	1.48	0.0087
IGDCC4	57722	immunoglobulin superfamily, DCC subclass, member 4	1.477	0
OSGIN1	29948	oxidative stress induced growth inhibitor 1	1.475	0.00092
CD99L2	83692	CD99 molecule-like 2	1.468	0
FAM160B1	57700	family with sequence similarity 160, member B1	1.445	0
KHDRBS3	10656	KH domain containing, RNA binding, signal transduction associated 3	1.439	0
ARMCX1	51309	armadillo repeat containing, X-linked 1	1.438	0
MOXD1	26002	monooxygenase, DBH-like 1	1.434	0
PRSS23	11098	protease, serine, 23	1.431	0.00186
PON2	5445	paraoxonase 2	1.429	0
ALDH2	217	aldehyde dehydrogenase 2 family (mitochondrial)	1.427	0
RTN4	57142	reticulon 4	1.426	2e-05
SMS	6611	spermine synthase	1.424	0
GPX8	493869	glutathione peroxidase 8 (putative)	1.422	0.0136
CALU	813	calumenin	1.416	0
PANX2	56666	pannexin 2	1.407	0.00041
GLRB	2743	glycine receptor, beta	1.406	0
SRGN	5552	serglycin	1.404	0.0135
GLA	2717	galactosidase, alpha	1.398	0
PROS1	5627	protein S (alpha)	1.388	0
LOX	4015	lysyl oxidase	1.387	0
ABCA3	21	ATP-binding cassette, sub-family A (ABC1), member 3	1.386	0
P3H4	10609	prolyl 3-hydroxylase family member 4 (non-enzymatic)	1.386	0.00017
TBXAS1	6916	thromboxane A synthase 1 (platelet)	1.386	0
ADM	133	adrenomedullin	1.385	0
SIRPA	140885	signal-regulatory protein alpha	1.38	1e-05
FAM102B	284611	family with sequence similarity 102, member B	1.374	0
TNIP3	79931	TNFAIP3 interacting protein 3	1.374	0
FAM129A	116496	family with sequence similarity 129, member A	1.372	0.00804
AHNAK2	113146	AHNAK nucleoprotein 2	1.368	0
TMEM101	84336	transmembrane protein 101	1.368	0
PLS3	5358	plastin 3	1.366	0
CNTNAP1	8506	contactin associated protein 1	1.361	0
CLMP	79827	CXADR-like membrane protein	1.355	0.0183
LINC00960	401074	long intergenic non-protein coding RNA 960	1.354	0
SLC2A10	81031	solute carrier family 2 (facilitated glucose transporter), member 10	1.353	0
TUBG2	27175	tubulin, gamma 2	1.353	0
CASK	8573	calcium/calmodulin-dependent serine protein kinase (MAGUK family)	1.349	0.0126
ISL1	3670	ISL LIM homeobox 1	1.349	0
RILPL1	353116	Rab interacting lysosomal protein-like 1	1.349	0
STX2	2054	syntaxin 2	1.346	0
MBOAT7	79143	membrane bound O-acyltransferase domain containing 7	1.343	0
TMEM120A	83862	transmembrane protein 120A	1.341	0
GAMT	2593	guanidinoacetate N-methyltransferase	1.339	0.0203
TMEM136	219902	transmembrane protein 136	1.339	0.0204
CD68	968	CD68 molecule	1.337	0
ASB9	140462	ankyrin repeat and SOCS box containing 9	1.333	1e-05
ALKBH3	221120	alkB homolog 3, alpha-ketoglutarate-dependent dioxygenase	1.329	0.00106
SEMA3C	10512	sema domain, immunoglobulin domain (Ig), short basic domain, secreted, (semaphorin) 3C	1.325	0
DUOXA2	405753	dual oxidase maturation factor 2	1.324	0
CXXC5	51523	CXXC finger protein 5	1.322	0
PFKFB4	5210	6-phosphofructo-2-kinase/fructose-2,6-biphosphatase 4	1.321	0
PLOD2	5352	procollagen-lysine, 2-oxoglutarate 5-dioxygenase 2	1.321	0
CHST15	51363	carbohydrate (N-acetylgalactosamine 4-sulfate 6-O) sulfotransferase 15	1.314	0
GALNT9	50614	polypeptide N-acetylgalactosaminyltransferase 9	1.314	0
RAB9A	9367	RAB9A, member RAS oncogene family	1.31	0
NRSN2	80023	neurensin 2	1.307	0
TECR	9524	trans-2,3-enoyl-CoA reductase	1.302	0.00847
PPIL3	53938	peptidylprolyl isomerase (cyclophilin)-like 3	1.294	0
CAP2	10486	CAP, adenylate cyclase-associated protein, 2 (yeast)	1.288	0.00286
COCH	1690	cochlin	1.288	0
PLK2	10769	polo-like kinase 2	1.284	0
HYI	81888	hydroxypyruvate isomerase (putative)	1.28	0.00083
P3H3	10536	prolyl 3-hydroxylase 3	1.275	0
ABCC3	8714	ATP-binding cassette, sub-family C (CFTR/MRP), member 3	1.273	0.00284
CCDC109B	55013	coiled-coil domain containing 109B	1.271	0.00182
SPOCK1	6695	sparc/osteonectin, cwcv and kazal-like domains proteoglycan (testican) 1	1.271	0
WDR72	256764	WD repeat domain 72	1.269	0.00198
LANCL1	10314	LanC lantibiotic synthetase component C-like 1 (bacterial)	1.268	0
FOXC1	2296	forkhead box C1	1.267	0
ADGRL2	23266	adhesion G protein-coupled receptor L2	1.264	1e-05
FAH	2184	fumarylacetoacetate hydrolase (fumarylacetoacetase)	1.261	0.00366
NAV1	89796	neuron navigator 1	1.261	0.00118
CKAP4	10970	cytoskeleton-associated protein 4	1.255	0.00065
CUTC	51076	cutC copper transporter	1.246	0
FAAP20	100129828	Fanconi anemia core complex associated protein 20	1.244	1e-05
CTSH	1512	cathepsin H	1.243	0
BCAS4	55653	breast carcinoma amplified sequence 4	1.233	0.0317
GPR37	2861	G protein-coupled receptor 37 (endothelin receptor type B-like)	1.231	0
IL18	3606	interleukin 18	1.231	0.00225
BTG1	694	B-cell translocation gene 1, anti-proliferative	1.23	0
TIMP4	7079	TIMP metallopeptidase inhibitor 4	1.23	0.0386
CYP1B1	1545	cytochrome P450, family 1, subfamily B, polypeptide 1	1.226	1e-05
EDN1	1906	endothelin 1	1.225	0
EDEM2	55741	ER degradation enhancer, mannosidase alpha-like 2	1.224	0
LIX1L	128077	limb and CNS expressed 1 like	1.219	0.00012
OPTN	10133	optineurin	1.217	0
TSPAN8	7103	tetraspanin 8	1.217	0.0299
ACTR10	55860	actin-related protein 10 homolog (S. cerevisiae)	1.214	0.00083
NDRG4	65009	NDRG family member 4	1.214	0.00741
CD276	80381	CD276 molecule	1.212	0
DDX52	11056	DEAD (Asp-Glu-Ala-Asp) box polypeptide 52	1.209	0
DPY19L1	23333	dpy-19-like 1 (C. elegans)	1.208	0
FNDC3B	64778	fibronectin type III domain containing 3B	1.208	0
L3HYPDH	112849	L-3-hydroxyproline dehydratase (trans-)	1.207	0.0337
NME3	4832	NME/NM23 nucleoside diphosphate kinase 3	1.207	0.0405
KDELC1	79070	KDEL (Lys-Asp-Glu-Leu) containing 1	1.206	0
COL4A2	1284	collagen, type IV, alpha 2	1.204	0
PITX1	5307	paired-like homeodomain 1	1.203	0.00492
PPIC	5480	peptidylprolyl isomerase C (cyclophilin C)	1.203	0.00073
PMM1	5372	phosphomannomutase 1	1.201	0
MGLL	11343	monoglyceride lipase	1.2	0.00324
POLR3GL	84265	polymerase (RNA) III (DNA directed) polypeptide G (32kD)-like	1.197	0
ZNF702P	79986	zinc finger protein 702, pseudogene	1.196	8e-05
FXYD6	53826	FXYD domain containing ion transport regulator 6	1.191	0
ARHGEF19	128272	Rho guanine nucleotide exchange factor (GEF) 19	1.19	0
NREP	9315	neuronal regeneration related protein	1.189	0.00014
TMEM51	55092	transmembrane protein 51	1.189	0
LITAF	9516	lipopolysaccharide-induced TNF factor	1.184	0.0003
UROD	7389	uroporphyrinogen decarboxylase	1.183	0.013
GNA13	10672	guanine nucleotide binding protein (G protein), alpha 13	1.18	0
CTGF	1490	connective tissue growth factor	1.179	0
CAMLG	819	calcium modulating ligand	1.178	0.00635
PLA2G4C	8605	phospholipase A2, group IVC (cytosolic, calcium-independent)	1.174	0
GSTM3	2947	glutathione S-transferase mu 3 (brain)	1.173	0
DAPK1	1612	death-associated protein kinase 1	1.172	0
PELI1	57162	pellino E3 ubiquitin protein ligase 1	1.17	0
ATP6V0A1	535	ATPase, H+ transporting, lysosomal V0 subunit a1	1.169	0
AIM1	202	absent in melanoma 1	1.168	0
B4GAT1	11041	beta-1,4-glucuronyltransferase 1	1.168	0
GLRXP3	100132510	glutaredoxin (thioltransferase) pseudogene 3	1.167	0.04
ANXA5	308	annexin A5	1.163	0
ARMCX6	54470	armadillo repeat containing, X-linked 6	1.163	0.00204
TNFSF10	8743	tumor necrosis factor (ligand) superfamily, member 10	1.161	0
PPP2R2C	5522	protein phosphatase 2, regulatory subunit B, gamma	1.159	0
EML1	2009	echinoderm microtubule associated protein like 1	1.158	0
PLAU	5328	plasminogen activator, urokinase	1.157	0.00063
GOLGA8A/GOLGA8B	440270	golgin A8 family, member A	1.156	0
SNCA	6622	synuclein, alpha (non A4 component of amyloid precursor)	1.15	0.0437
PSAT1	29968	phosphoserine aminotransferase 1	1.148	0.00133
PNMA3	29944	paraneoplastic Ma antigen 3	1.146	0
IRAK3	11213	interleukin-1 receptor-associated kinase 3	1.144	0
FTL	2512	ferritin, light polypeptide	1.142	0
ENDOD1	23052	endonuclease domain containing 1	1.141	0
PRR36	80164	proline rich 36	1.139	0
TNFAIP3	7128	tumor necrosis factor, alpha-induced protein 3	1.138	0
ANXA8/ANXA8L1	244	annexin A8-like 1	1.137	0.00786
RIPK2	8767	receptor-interacting serine-threonine kinase 2	1.137	0
HS6ST2	90161	heparan sulfate 6-O-sulfotransferase 2	1.133	2e-05
MAD2L2	10459	MAD2 mitotic arrest deficient-like 2 (yeast)	1.131	0.0236
RPRD1A	55197	regulation of nuclear pre-mRNA domain containing 1A	1.131	7e-05
TEX2	55852	testis expressed 2	1.128	0
KIFAP3	22920	kinesin-associated protein 3	1.127	0.00046
SMAD6	4091	SMAD family member 6	1.126	0
ANXA2P1	303	annexin A2 pseudogene 1	1.125	0.00012
NMUR2	56923	neuromedin U receptor 2	1.124	0.0148
TMEM2	23670	transmembrane protein 2	1.124	0.0219
DUSP3	1845	dual specificity phosphatase 3	1.122	0
FUT4	2526	fucosyltransferase 4 (alpha (1,3) fucosyltransferase, myeloid-specific)	1.122	0.00603
NOTCH3	4854	notch 3	1.121	0
RHOB	388	ras homolog family member B	1.119	0
ENO2	2026	enolase 2 (gamma, neuronal)	1.112	0
LIMCH1	22998	LIM and calponin homology domains 1	1.112	0
SPACA6P	147650	sperm acrosome associated 6, pseudogene	1.111	0
C2orf74	339804	chromosome 2 open reading frame 74	1.108	0.0434
SPOCD1	90853	SPOC domain containing 1	1.108	0.00403
RING1	6015	ring finger protein 1	1.107	4e-05
BEX4	56271	brain expressed, X-linked 4	1.105	0
TBL1X	6907	transducin (beta)-like 1X-linked	1.105	0.00237
PLPP1	8611	phospholipid phosphatase 1	1.103	0
CDR2	1039	cerebellar degeneration-related protein 2, 62kDa	1.099	0
SUCNR1	56670	succinate receptor 1	1.098	0
NUCB2	4925	nucleobindin 2	1.095	0
CD27-AS1	678655	CD27 antisense RNA 1	1.094	0
LRRC20	55222	leucine rich repeat containing 20	1.09	0
MARCKSL1	65108	MARCKS-like 1	1.088	0
GJA1	2697	gap junction protein, alpha 1, 43kDa	1.087	2e-05
LACTB	114294	lactamase, beta	1.087	0.0002
SELP	6403	selectin P (granule membrane protein 140kDa, antigen CD62)	1.087	0
C1R	715	complement component 1, r subcomponent	1.084	0
SH3GLB1	51100	SH3-domain GRB2-like endophilin B1	1.081	0
RGL1	23179	ral guanine nucleotide dissociation stimulator-like 1	1.079	0.00229
TRMT12	55039	tRNA methyltransferase 12 homolog (S. cerevisiae)	1.079	0
NEDD4	4734	neural precursor cell expressed, developmentally down-regulated 4, E3 ubiquitin protein ligase	1.077	0
TANC2	26115	tetratricopeptide repeat, ankyrin repeat and coiled-coil containing 2	1.074	0.00379
ATP6V0E2	155066	ATPase, H+ transporting V0 subunit e2	1.073	0
CAPG	822	capping protein (actin filament), gelsolin-like	1.073	0
OSTC	58505	oligosaccharyltransferase complex subunit (non-catalytic)	1.073	0
TGFBR2	7048	transforming growth factor, beta receptor II (70/80kDa)	1.073	0
ALDH7A1	501	aldehyde dehydrogenase 7 family, member A1	1.072	0
SHTN1	57698	shootin 1	1.07	0
KRBA1	84626	KRAB-A domain containing 1	1.066	0
TMEM91	641649	transmembrane protein 91	1.066	0
MAP1LC3B	81631	microtubule-associated protein 1 light chain 3 beta	1.064	0
ARL4C	10123	ADP-ribosylation factor-like 4C	1.063	0
C1orf115	79762	chromosome 1 open reading frame 115	1.06	0
FJX1	24147	four jointed box 1	1.059	8e-05
CBR1	873	carbonyl reductase 1	1.057	0.00372
GPAT3	84803	glycerol-3-phosphate acyltransferase 3	1.057	0
HBEGF	1839	heparin-binding EGF-like growth factor	1.055	0
MKLN1	4289	muskelin 1, intracellular mediator containing kelch motifs	1.055	0
CLIC1	1192	chloride intracellular channel 1	1.054	0
ECM1	1893	extracellular matrix protein 1	1.054	0
CCPG1	9236	cell cycle progression 1	1.052	0
FOXA3	3171	forkhead box A3	1.052	6e-05
ITGB1	3688	integrin, beta 1 (fibronectin receptor, beta polypeptide, antigen CD29 includes MDF2, MSK12)	1.047	0
ITM2B	9445	integral membrane protein 2B	1.047	0
LINC01278	92249	long intergenic non-protein coding RNA 1278	1.046	0.0001
A4GALT	53947	alpha 1,4-galactosyltransferase	1.045	0
TAGLN	6876	transgelin	1.041	0.00015
CRYZ	1429	crystallin, zeta (quinone reductase)	1.04	0
NAT14	57106	N-acetyltransferase 14 (GCN5-related, putative)	1.04	0.00126
MPDZ	8777	multiple PDZ domain protein	1.039	0
RHOU	58480	ras homolog family member U	1.038	0
MTAP	4507	methylthioadenosine phosphorylase	1.037	0
MLEC	9761	malectin	1.036	5e-05
CSF2RA	1438	colony stimulating factor 2 receptor, alpha, low-affinity (granulocyte-macrophage)	1.034	0.00038
GPR162	27239	G protein-coupled receptor 162	1.03	0
PTPRE	5791	protein tyrosine phosphatase, receptor type, E	1.03	0
IRS1	3667	insulin receptor substrate 1	1.029	0.011
JKAMP	51528	JNK1/MAPK8-associated membrane protein	1.029	0
KDM5B	10765	lysine (K)-specific demethylase 5B	1.028	0
CD47	961	CD47 molecule	1.027	0
FAM3A	60343	family with sequence similarity 3, member A	1.025	0
TSPAN31	6302	tetraspanin 31	1.024	0
CALD1	800	caldesmon 1	1.023	0.0131
TSPAN4	7106	tetraspanin 4	1.022	0.00299
TAGLN2	8407	transgelin 2	1.021	0.00078
SCARB2	950	scavenger receptor class B, member 2	1.019	0
PGRMC2	10424	progesterone receptor membrane component 2	1.018	0.00396
EXT1	2131	exostosin glycosyltransferase 1	1.015	0
WIPI1	55062	WD repeat domain, phosphoinositide interacting 1	1.014	0
P4HA2	8974	prolyl 4-hydroxylase, alpha polypeptide II	1.012	0.00013
ARL6IP5	10550	ADP-ribosylation factor-like 6 interacting protein 5	1.009	1e-05
PVRL3	25945	poliovirus receptor-related 3	1.009	0
CTSC	1075	cathepsin C	1.008	2e-05
FNDC4	64838	fibronectin type III domain containing 4	1.003	0
BRSK1	84446	BR serine/threonine kinase 1	1	0
DSCR3	10311	Down syndrome critical region 3	0.999	0
MYL6	4637	myosin, light chain 6, alkali, smooth muscle and non-muscle	0.999	0.0424
TERF2IP	54386	telomeric repeat binding factor 2, interacting protein	0.996	0
DYNC1H1	1778	dynein, cytoplasmic 1, heavy chain 1	0.995	0.00014
PROM1	8842	prominin 1	0.993	0
SH3RF2	153769	SH3 domain containing ring finger 2	0.992	0
LTBP4	8425	latent transforming growth factor beta binding protein 4	0.99	0.00057
CTSF	8722	cathepsin F	0.989	0
FRMD6	122786	FERM domain containing 6	0.989	0
APPBP2	10513	amyloid beta precursor protein (cytoplasmic tail) binding protein 2	0.988	0.0099
ERGIC3	51614	ERGIC and golgi 3	0.986	0
SAA4	6291	serum amyloid A4, constitutive	0.986	0.00326
TACC1	6867	transforming, acidic coiled-coil containing protein 1	0.986	0.0337
ZNF277	11179	zinc finger protein 277	0.984	0
GPC1	2817	glypican 1	0.981	0
TMEM54	113452	transmembrane protein 54	0.979	0.035
SNAPC1	6617	small nuclear RNA activating complex, polypeptide 1, 43kDa	0.978	0
CHPF	79586	chondroitin polymerizing factor	0.974	0.00204
FAM149A	25854	family with sequence similarity 149, member A	0.971	0.00297
ZNF14	7561	zinc finger protein 14	0.971	0
VMP1	81671	vacuole membrane protein 1	0.97	0
WFDC1	58189	WAP four-disulfide core domain 1	0.97	0
DUSP1	1843	dual specificity phosphatase 1	0.969	0.0464
SHC4	399694	SHC (Src homology 2 domain containing) family, member 4	0.969	0
AGA	175	aspartylglucosaminidase	0.966	0.00245
CAPN5	726	calpain 5	0.964	0.00057
EFNB3	1949	ephrin-B3	0.964	0
PPP1R18	170954	protein phosphatase 1, regulatory subunit 18	0.964	0
DIO3OS	64150	DIO3 opposite strand/antisense RNA (head to head)	0.962	0
SYBU	55638	syntabulin (syntaxin-interacting)	0.957	0
RFTN1	23180	raftlin, lipid raft linker 1	0.956	0
SMIM14	201895	small integral membrane protein 14	0.954	0
HS2ST1	9653	heparan sulfate 2-O-sulfotransferase 1	0.953	0
ITGA3	3675	integrin, alpha 3 (antigen CD49C, alpha 3 subunit of VLA-3 receptor)	0.953	0.0396
GLCE	26035	glucuronic acid epimerase	0.952	0.0007
ULBP2	80328	UL16 binding protein 2	0.951	0.00157
ECI2	10455	enoyl-CoA delta isomerase 2	0.949	0.00066
GDPGP1	390637	GDP-D-glucose phosphorylase 1	0.949	0.00192
SFRP5	6425	secreted frizzled-related protein 5	0.948	0
HHEX	3087	hematopoietically expressed homeobox	0.947	0
PPIE	10450	peptidylprolyl isomerase E (cyclophilin E)	0.947	0.00018
PDIA6	10130	protein disulfide isomerase family A, member 6	0.946	0.0281
CYP24A1	1591	cytochrome P450, family 24, subfamily A, polypeptide 1	0.944	0
UFSP2	55325	UFM1-specific peptidase 2	0.944	0
CD14	929	CD14 molecule	0.942	0.0102
HCP5	10866	HLA complex P5 (non-protein coding)	0.942	1e-05
WSB1	26118	WD repeat and SOCS box containing 1	0.942	2e-05
C16orf92	146378	chromosome 16 open reading frame 92	0.941	0
SHISA5	51246	shisa family member 5	0.941	0
GPX2	2877	glutathione peroxidase 2	0.94	0.00131
ARHGAP22	58504	Rho GTPase activating protein 22	0.939	0
CAMK1	8536	calcium/calmodulin-dependent protein kinase I	0.939	0.00181
GPRC5C	55890	G protein-coupled receptor, class C, group 5, member C	0.939	0
HLA-F	3134	major histocompatibility complex, class I, F	0.936	0
ZC3H12A	80149	zinc finger CCCH-type containing 12A	0.936	0
EIF1	10209	eukaryotic translation initiation factor 1	0.934	0
ITGAV	3685	integrin, alpha V	0.934	0.0169
SEC24D	9871	SEC24 homolog D, COPII coat complex component	0.934	0
ZDHHC7	55625	zinc finger, DHHC-type containing 7	0.934	0.00026
MRAP2	112609	melanocortin 2 receptor accessory protein 2	0.932	0.00302
AQP11	282679	aquaporin 11	0.931	0.00333
PTPRF	5792	protein tyrosine phosphatase, receptor type, F	0.931	5e-05
GNG2	54331	guanine nucleotide binding protein (G protein), gamma 2	0.93	3e-05
CD151	977	CD151 molecule (Raph blood group)	0.929	8e-05
OPN3	23596	opsin 3	0.929	1e-05
STAM	8027	signal transducing adaptor molecule (SH3 domain and ITAM motif) 1	0.928	0.00643
SMG8	55181	SMG8 nonsense mediated mRNA decay factor	0.927	0
GHDC	84514	GH3 domain containing	0.925	0
MVB12A	93343	multivesicular body subunit 12A	0.925	0
ARSJ	79642	arylsulfatase family, member J	0.924	0
FAM45A	404636	family with sequence similarity 45, member A	0.924	0
SAT2	112483	spermidine/spermine N1-acetyltransferase family member 2	0.924	0.00017
LHFP	10186	lipoma HMGIC fusion partner	0.923	0
MANBA	4126	mannosidase, beta A, lysosomal	0.923	0
CIB2	10518	calcium and integrin binding family member 2	0.922	0.00024
CTHRC1	115908	collagen triple helix repeat containing 1	0.921	0.0431
GALNT4	8693	polypeptide N-acetylgalactosaminyltransferase 4	0.921	0.0367
LGALS3	3958	lectin, galactoside-binding, soluble, 3	0.921	0
MRPL45	84311	mitochondrial ribosomal protein L45	0.918	0
TMEM167B	56900	transmembrane protein 167B	0.918	0
LOC641737	641737	uncharacterized LOC641737	0.916	4e-05
C1S	716	complement component 1, s subcomponent	0.915	0
EPDR1	54749	ependymin related 1	0.915	0
TALDO1	6888	transaldolase 1	0.914	5e-05
MXRA7	439921	matrix-remodelling associated 7	0.913	0
ZCCHC24	219654	zinc finger, CCHC domain containing 24	0.91	0.00685
PDLIM3	27295	PDZ and LIM domain 3	0.908	0
SH3BGRL	6451	SH3 domain binding glutamate-rich protein like	0.908	0
LAMC1	3915	laminin, gamma 1 (formerly LAMB2)	0.907	1e-05
PLP2	5355	proteolipid protein 2 (colonic epithelium-enriched)	0.906	0.0228
TRIM4	89122	tripartite motif containing 4	0.906	0
TBC1D9	23158	TBC1 domain family, member 9 (with GRAM domain)	0.904	0
BIN1	274	bridging integrator 1	0.902	0
ACSL1	2180	acyl-CoA synthetase long-chain family member 1	0.9	4e-05
C16orf45	89927	chromosome 16 open reading frame 45	0.9	0
ELL2	22936	elongation factor, RNA polymerase II, 2	0.9	0
KLF6	1316	Kruppel-like factor 6	0.898	0.0138
CD81	975	CD81 molecule	0.897	0.00016
CLIP2	7461	CAP-GLY domain containing linker protein 2	0.897	0
GSPT2	23708	G1 to S phase transition 2	0.897	0.00045
NT5DC3	51559	5'-nucleotidase domain containing 3	0.897	0
ISYNA1	51477	inositol-3-phosphate synthase 1	0.896	0
TFAP2C	7022	transcription factor AP-2 gamma (activating enhancer binding protein 2 gamma)	0.896	0
BCAT2	587	branched chain amino-acid transaminase 2, mitochondrial	0.895	0
FAM92A1	137392	family with sequence similarity 92, member A1	0.895	0.035
COL6A2	1292	collagen, type VI, alpha 2	0.894	0
PTPRM	5797	protein tyrosine phosphatase, receptor type, M	0.894	0
PIGU	128869	phosphatidylinositol glycan anchor biosynthesis, class U	0.893	0
RAB22A	57403	RAB22A, member RAS oncogene family	0.893	0.0299
EREG	2069	epiregulin	0.892	2e-05
C8orf37	157657	chromosome 8 open reading frame 37	0.891	0
LPP	4026	LIM domain containing preferred translocation partner in lipoma	0.891	0.0376
PLEK2	26499	pleckstrin 2	0.891	0
AGRN	375790	agrin	0.89	0.00254
MR1	3140	major histocompatibility complex, class I-related	0.888	0.0193
TPST1	8460	tyrosylprotein sulfotransferase 1	0.888	2e-05
GUSB	2990	glucuronidase, beta	0.887	1e-05
ARID5B	84159	AT rich interactive domain 5B (MRF1-like)	0.886	0
CLEC2B	9976	C-type lectin domain family 2, member B	0.886	0
TSEN34	79042	TSEN34 tRNA splicing endonuclease subunit	0.885	0
HEATR6	63897	HEAT repeat containing 6	0.884	0
UNC5A	90249	unc-5 netrin receptor A	0.884	0
PUS3	83480	pseudouridylate synthase 3	0.883	0.0104
ENTPD6	955	ectonucleoside triphosphate diphosphohydrolase 6 (putative)	0.882	0
MRI1	84245	methylthioribose-1-phosphate isomerase 1	0.882	0.00118
PHF10	55274	PHD finger protein 10	0.881	0.00051
AFAP1L1	134265	actin filament associated protein 1-like 1	0.88	0
FBXO8	26269	F-box protein 8	0.878	0
LINC00704	100216001	long intergenic non-protein coding RNA 704	0.877	0.0294
TYMP	1890	thymidine phosphorylase	0.877	2e-05
ATP6V0B	533	ATPase, H+ transporting, lysosomal 21kDa, V0 subunit b	0.876	0.00031
CCBE1	147372	collagen and calcium binding EGF domains 1	0.876	0
MAPRE2	10982	microtubule-associated protein, RP/EB family, member 2	0.875	0
ADI1	55256	acireductone dioxygenase 1	0.874	0.00854
FKBP10	60681	FK506 binding protein 10, 65 kDa	0.874	0
RNF130	55819	ring finger protein 130	0.874	9e-05
PPP1CB	5500	protein phosphatase 1, catalytic subunit, beta isozyme	0.868	0
RRAGA	10670	Ras-related GTP binding A	0.864	0
SIL1	64374	SIL1 nucleotide exchange factor	0.864	0.00481
TMEM50B	757	transmembrane protein 50B	0.864	0.0044
SNTB1	6641	syntrophin, beta 1 (dystrophin-associated protein A1, 59kDa, basic component 1)	0.862	0.00059
GUK1	2987	guanylate kinase 1	0.86	0.0153
RAB38	23682	RAB38, member RAS oncogene family	0.86	0
SPTSSA	171546	serine palmitoyltransferase, small subunit A	0.86	0
EMC7	56851	ER membrane protein complex subunit 7	0.859	0.0158
GOLGA8S	653061	golgin A8 family, member S	0.859	0.0115
FAM188A	80013	family with sequence similarity 188, member A	0.857	0.00322
GALNT5	11227	polypeptide N-acetylgalactosaminyltransferase 5	0.857	6e-05
FGF2	2247	fibroblast growth factor 2 (basic)	0.855	0.00061
PRR5L	79899	proline rich 5 like	0.855	1e-05
UQCRC1	7384	ubiquinol-cytochrome c reductase core protein I	0.855	0
PCOLCE2	26577	procollagen C-endopeptidase enhancer 2	0.853	0
SEP15	9403	15 kDa selenoprotein	0.853	0
FAM89B	23625	family with sequence similarity 89, member B	0.851	0
MAMLD1	10046	mastermind-like domain containing 1	0.849	0
ABCA9	10350	ATP-binding cassette, sub-family A (ABC1), member 9	0.848	0.0376
BBS2	583	Bardet-Biedl syndrome 2	0.848	0
DUSP6	1848	dual specificity phosphatase 6	0.848	0
MINOS1-NBL1/NBL1	4681	neuroblastoma 1, DAN family BMP antagonist	0.847	0
PTGFRN	5738	prostaglandin F2 receptor inhibitor	0.846	0.0112
SOX4	6659	SRY (sex determining region Y)-box 4	0.842	0.0001
DRAM1	55332	DNA-damage regulated autophagy modulator 1	0.841	0
C12orf56	115749	chromosome 12 open reading frame 56	0.84	0
PERP	64065	PERP, TP53 apoptosis effector	0.84	0
ASAP3	55616	ArfGAP with SH3 domain, ankyrin repeat and PH domain 3	0.839	0
C10orf35	219738	chromosome 10 open reading frame 35	0.836	0.00037
ATP5C1P1	647340	ATP synthase, H+ transporting, mitochondrial F1 complex, gamma polypeptide 1 pseudogene 1	0.835	0
LAPTM4A	9741	lysosomal protein transmembrane 4 alpha	0.833	1e-05
ZNF217	7764	zinc finger protein 217	0.833	0
DLL1	28514	delta-like 1 (Drosophila)	0.832	0
PICALM	8301	phosphatidylinositol binding clathrin assembly protein	0.832	0
TNNT1	7138	troponin T type 1 (skeletal, slow)	0.831	0.0126
PUDP	8226	pseudouridine 5'-phosphatase	0.83	1e-05
TROVE2	6738	TROVE domain family, member 2	0.83	0
C6orf141	135398	chromosome 6 open reading frame 141	0.827	0
CFLAR	8837	CASP8 and FADD-like apoptosis regulator	0.826	0
COIL	8161	coilin	0.826	0
EPB41L2	2037	erythrocyte membrane protein band 4.1-like 2	0.826	0.0253
FLNA	2316	filamin A, alpha	0.826	0
P2RX4	5025	purinergic receptor P2X, ligand gated ion channel, 4	0.826	0
AP1S2	8905	adaptor-related protein complex 1, sigma 2 subunit	0.825	0.00297
ALS2	57679	amyotrophic lateral sclerosis 2 (juvenile)	0.823	0.00256
CBR3	874	carbonyl reductase 3	0.822	0.00078
VIMP	55829	VCP-interacting membrane selenoprotein	0.822	0.0296
NUDT11	55190	nudix (nucleoside diphosphate linked moiety X)-type motif 11	0.82	0
PIGK	10026	phosphatidylinositol glycan anchor biosynthesis, class K	0.82	0.00107
GLIPR2	152007	GLI pathogenesis-related 2	0.819	0.03
SULF2	55959	sulfatase 2	0.818	0
MTMR4	9110	myotubularin related protein 4	0.817	0
KIF18B	146909	kinesin family member 18B	0.815	3e-05
FHOD3	80206	formin homology 2 domain containing 3	0.814	0
GPSM3	63940	G-protein signaling modulator 3	0.814	0
PGK1	5230	phosphoglycerate kinase 1	0.814	0
PNMAL1	55228	paraneoplastic Ma antigen family-like 1	0.814	0.0245
AKR1B15	441282	aldo-keto reductase family 1, member B15	0.811	0
FAM155A	731895	family with sequence similarity 155, member A	0.811	0
SLC30A7	148867	solute carrier family 30 (zinc transporter), member 7	0.811	2e-05
LRRC28	123355	leucine rich repeat containing 28	0.81	0
HLA-H	3136	major histocompatibility complex, class I, H (pseudogene)	0.809	0.00127
SRXN1	140809	sulfiredoxin 1	0.809	0.0422
ACTG1P4	648740	actin gamma 1 pseudogene 4	0.808	0.00532
ATP5C1	509	ATP synthase, H+ transporting, mitochondrial F1 complex, gamma polypeptide 1	0.808	0.027
PLD1	5337	phospholipase D1, phosphatidylcholine-specific	0.808	0
DPYSL2	1808	dihydropyrimidinase-like 2	0.807	0.00219
SYDE1	85360	synapse defective 1, Rho GTPase, homolog 1 (C. elegans)	0.806	0
TIMP2	7077	TIMP metallopeptidase inhibitor 2	0.806	0
C17orf58	284018	chromosome 17 open reading frame 58	0.805	0
MEIS3P1	4213	Meis homeobox 3 pseudogene 1	0.805	0.0302
ST3GAL1	6482	ST3 beta-galactoside alpha-2,3-sialyltransferase 1	0.805	0
NME7	29922	NME/NM23 family member 7	0.804	0.00108
OSTCP2	646567	oligosaccharyltransferase complex subunit pseudogene 2	0.804	0.025
SHROOM2	357	shroom family member 2	0.802	0.0258
TBC1D19	55296	TBC1 domain family, member 19	0.801	0
ATRAID	51374	all-trans retinoic acid-induced differentiation factor	0.8	0.0283
PDIA4	9601	protein disulfide isomerase family A, member 4	0.799	0
TPK1	27010	thiamin pyrophosphokinase 1	0.799	0
TAP1	6890	transporter 1, ATP-binding cassette, sub-family B (MDR/TAP)	0.798	0.0458
RCN3	57333	reticulocalbin 3, EF-hand calcium binding domain	0.797	0
ARFGAP3	26286	ADP-ribosylation factor GTPase activating protein 3	0.795	0.0299
OCEL1	79629	occludin/ELL domain containing 1	0.794	0
RAMP2-AS1	100190938	RAMP2 antisense RNA 1	0.792	0
CYTH4	27128	cytohesin 4	0.791	0
KCNN4	3783	potassium channel, calcium activated intermediate/small conductance subfamily N alpha, member 4	0.791	0
DNAJC15	29103	DnaJ (Hsp40) homolog, subfamily C, member 15	0.788	0.00089
APMAP	57136	adipocyte plasma membrane associated protein	0.786	1e-05
PTPRK	5796	protein tyrosine phosphatase, receptor type, K	0.786	0
RABGGTB	5876	Rab geranylgeranyltransferase, beta subunit	0.786	0
RHOC	389	ras homolog family member C	0.784	0
HIST1H2AC	8334	histone cluster 1, H2ac	0.783	0.00962
NIPAL3	57185	NIPA-like domain containing 3	0.782	0
SEMA3B	7869	sema domain, immunoglobulin domain (Ig), short basic domain, secreted, (semaphorin) 3B	0.78	0
GPC6	10082	glypican 6	0.778	3e-05
TRIM31	11074	tripartite motif containing 31	0.778	0
VASH1	22846	vasohibin 1	0.776	0
NPAS2	4862	neuronal PAS domain protein 2	0.774	0
VPS37D	155382	vacuolar protein sorting 37 homolog D (S. cerevisiae)	0.774	0
SGCE	8910	sarcoglycan, epsilon	0.773	0
NOSTRIN	115677	nitric oxide synthase trafficking	0.772	3e-05
PAAF1	80227	proteasomal ATPase-associated factor 1	0.772	5e-05
TM2D1	83941	TM2 domain containing 1	0.772	0.0332
TMEM59L	25789	transmembrane protein 59-like	0.771	0.00114
SEMA4F	10505	sema domain, immunoglobulin domain (Ig), transmembrane domain (TM) and short cytoplasmic domain, (semaphorin) 4F	0.77	0.00026
TTYH3	80727	tweety family member 3	0.77	0
AHCYL1	10768	adenosylhomocysteinase-like 1	0.769	0.00096
CCDC136	64753	coiled-coil domain containing 136	0.769	0
OTUD1	220213	OTU deubiquitinase 1	0.769	0.00063
ST3GAL2	6483	ST3 beta-galactoside alpha-2,3-sialyltransferase 2	0.769	0.0108
KLHL3	26249	kelch-like family member 3	0.768	0
AKR1A1	10327	aldo-keto reductase family 1, member A1 (aldehyde reductase)	0.766	0.003
ECHDC2	55268	enoyl CoA hydratase domain containing 2	0.766	6e-05
LRFN3	79414	leucine rich repeat and fibronectin type III domain containing 3	0.766	6e-05
NEXN	91624	nexilin (F actin binding protein)	0.766	0.00011
TMEM71	137835	transmembrane protein 71	0.766	0
UGT2B7	7364	UDP glucuronosyltransferase 2 family, polypeptide B7	0.766	0.036
ADAMTS9	56999	ADAM metallopeptidase with thrombospondin type 1 motif, 9	0.765	0
YIF1A	10897	Yip1 interacting factor homolog A (S. cerevisiae)	0.765	0.0142
SLC5A3	6526	solute carrier family 5 (sodium/myo-inositol cotransporter), member 3	0.763	0
DCBLD2	131566	discoidin, CUB and LCCL domain containing 2	0.762	0.00715
KLHL35	283212	kelch-like family member 35	0.762	0.0189
SLC25A37	51312	solute carrier family 25 (mitochondrial iron transporter), member 37	0.762	1e-05
CTBS	1486	chitobiase, di-N-acetyl-	0.76	7e-05
ACVR1	90	activin A receptor, type I	0.759	0
EMILIN2	84034	elastin microfibril interfacer 2	0.759	0.0199
RRAGD	58528	Ras-related GTP binding D	0.759	0
CIB1	10519	calcium and integrin binding 1 (calmyrin)	0.758	0.037
EHD2	30846	EH-domain containing 2	0.757	0
IKBIP	121457	IKBKB interacting protein	0.757	0.0116
ING2	3622	inhibitor of growth family, member 2	0.754	0.037
EIF5A2	56648	eukaryotic translation initiation factor 5A2	0.753	0.0013
GNAI1	2770	guanine nucleotide binding protein (G protein), alpha inhibiting activity polypeptide 1	0.752	0
LRRFIP1	9208	leucine rich repeat (in FLII) interacting protein 1	0.752	7e-05
CYP2C18	1562	cytochrome P450, family 2, subfamily C, polypeptide 18	0.751	0.0421
SOX9	6662	SRY (sex determining region Y)-box 9	0.751	0.00014
ADK	132	adenosine kinase	0.75	0.00701
USB1	79650	U6 snRNA biogenesis 1	0.75	0.00931
PRRC1	133619	proline-rich coiled-coil 1	0.749	2e-05
EVA1C	59271	eva-1 homolog C (C. elegans)	0.748	0.008
CEBPD	1052	CCAAT/enhancer binding protein (C/EBP), delta	0.747	0.0002
CHST4	10164	carbohydrate (N-acetylglucosamine 6-O) sulfotransferase 4	0.747	0.0109
TSHZ3	57616	teashirt zinc finger homeobox 3	0.747	0.00049
GALNT14	79623	polypeptide N-acetylgalactosaminyltransferase 14	0.744	0
PRMT2	3275	protein arginine methyltransferase 2	0.743	0.00016
HSBP1	3281	heat shock factor binding protein 1	0.742	0.0236
MYO1B	4430	myosin IB	0.741	0
TNFAIP1	7126	tumor necrosis factor, alpha-induced protein 1 (endothelial)	0.741	0
TNFRSF14	8764	tumor necrosis factor receptor superfamily, member 14	0.741	0
EBI3	10148	Epstein-Barr virus induced 3	0.74	0
DNAJC12	56521	DnaJ (Hsp40) homolog, subfamily C, member 12	0.739	0.00738
HOMER2	9455	homer scaffolding protein 2	0.739	0.00081
SUCLG2	8801	succinate-CoA ligase, GDP-forming, beta subunit	0.739	0
ZNF419	79744	zinc finger protein 419	0.739	8e-05
COQ2	27235	coenzyme Q2 4-hydroxybenzoate polyprenyltransferase	0.738	0.00918
STRA6	64220	stimulated by retinoic acid 6	0.738	0
TBC1D3 (includes others)	654341	TBC1 domain family, member 3	0.737	1e-05
CDKN2AIPNL	91368	CDKN2A interacting protein N-terminal like	0.735	3e-05
FGGY	55277	FGGY carbohydrate kinase domain containing	0.735	0
MCFD2	90411	multiple coagulation factor deficiency 2	0.734	0.00141
LMCD1	29995	LIM and cysteine-rich domains 1	0.733	0
YIPF1	54432	Yip1 domain family, member 1	0.733	0
DHDH	27294	dihydrodiol dehydrogenase (dimeric)	0.731	1e-05
NDRG3	57446	NDRG family member 3	0.731	0
LOC344887	344887	NmrA-like family domain containing 1 pseudogene	0.73	1e-05
ADPRHL2	54936	ADP-ribosylhydrolase like 2	0.729	0
CYFIP2	26999	cytoplasmic FMR1 interacting protein 2	0.729	2e-05
KLHL29	114818	kelch-like family member 29	0.729	0.00633
TMUB2	79089	transmembrane and ubiquitin-like domain containing 2	0.728	0.0136
ZFP36L1	677	ZFP36 ring finger protein-like 1	0.728	0.00266
HPCAL1	3241	hippocalcin-like 1	0.727	0.00661
NYNRIN	57523	NYN domain and retroviral integrase containing	0.727	0
PQLC3	130814	PQ loop repeat containing 3	0.727	0
ASPH	444	aspartate beta-hydroxylase	0.726	0
BMS1P5	255326	BMS1 ribosome biogenesis factor pseudogene 5	0.725	0
LHFPL2	10184	lipoma HMGIC fusion partner-like 2	0.724	0.00039
LOC441087	441087	uncharacterized LOC441087	0.724	0.0001
CDRT4	284040	CMT1A duplicated region transcript 4	0.723	0
UIMC1	51720	ubiquitin interaction motif containing 1	0.723	0
KLHDC8B	200942	kelch domain containing 8B	0.722	0
PLTP	5360	phospholipid transfer protein	0.721	0.00291
AGK	55750	acylglycerol kinase	0.72	2e-05
ZNF25	219749	zinc finger protein 25	0.72	0
PBX3	5090	pre-B-cell leukemia homeobox 3	0.719	0
PCYOX1L	78991	prenylcysteine oxidase 1 like	0.719	0
ZYG11B	79699	zyg-11 family member B, cell cycle regulator	0.719	1e-05
NEU1	4758	sialidase 1 (lysosomal sialidase)	0.718	0.00122
PMAIP1	5366	phorbol-12-myristate-13-acetate-induced protein 1	0.718	0
TMED1	11018	transmembrane p24 trafficking protein 1	0.718	0.0324
DOPEY2	9980	dopey family member 2	0.717	0.00082
MMP24	10893	matrix metallopeptidase 24 (membrane-inserted)	0.717	0.0102
SSFA2	6744	sperm specific antigen 2	0.717	0
C5orf15	56951	chromosome 5 open reading frame 15	0.716	0.0151
SPATC1L	84221	spermatogenesis and centriole associated 1-like	0.716	3e-05
NGEF	25791	neuronal guanine nucleotide exchange factor	0.715	0
TBC1D7	51256	TBC1 domain family, member 7	0.714	0.00224
ULK4P2	727935	ULK4 pseudogene 2	0.714	0.0138
TMED9	54732	transmembrane p24 trafficking protein 9	0.713	0.00124
TRPC1	7220	transient receptor potential cation channel, subfamily C, member 1	0.711	0
ZSWIM6	57688	zinc finger, SWIM-type containing 6	0.711	0
HES6	55502	hes family bHLH transcription factor 6	0.71	0.0109
ITGB3	3690	integrin, beta 3 (platelet glycoprotein IIIa, antigen CD61)	0.71	0.00021
TMEM8B	51754	transmembrane protein 8B	0.71	0
UAP1	6675	UDP-N-acetylglucosamine pyrophosphorylase 1	0.71	0
AIDA	64853	axin interactor, dorsalization associated	0.709	0.0021
AXIN2	8313	axin 2	0.709	2e-05
BRE	9577	brain and reproductive organ-expressed (TNFRSF1A modulator)	0.709	0.00338
MYBL1	4603	v-myb avian myeloblastosis viral oncogene homolog-like 1	0.709	1e-05
DPYD	1806	dihydropyrimidine dehydrogenase	0.708	2e-05
MAP7D3	79649	MAP7 domain containing 3	0.708	0
B2M	567	beta-2-microglobulin	0.707	0
PRCP	5547	prolylcarboxypeptidase (angiotensinase C)	0.707	0
MAP3K7CL	56911	MAP3K7 C-terminal like	0.705	0.00444
MICU1	10367	mitochondrial calcium uptake 1	0.704	0
ANO10	55129	anoctamin 10	0.703	0
JAG1	182	jagged 1	0.702	0
PTGER4	5734	prostaglandin E receptor 4 (subtype EP4)	0.7	0.00014
ROBO3	64221	roundabout guidance receptor 3	0.7	0
TNFRSF11B	4982	tumor necrosis factor receptor superfamily, member 11b	0.7	0.0219
DNMT3B	1789	DNA (cytosine-5-)-methyltransferase 3 beta	0.699	0.00729
C14orf132	56967	chromosome 14 open reading frame 132	0.698	1e-05
CLIC4	25932	chloride intracellular channel 4	0.698	4e-05
CYP2J2	1573	cytochrome P450, family 2, subfamily J, polypeptide 2	0.698	0.028
EML4	27436	echinoderm microtubule associated protein like 4	0.698	0.00069
GRB14	2888	growth factor receptor-bound protein 14	0.698	0
IMPDH1	3614	IMP (inosine 5'-monophosphate) dehydrogenase 1	0.697	0
KLHDC2	23588	kelch domain containing 2	0.697	3e-05
LDHA	3939	lactate dehydrogenase A	0.697	0.0219
LGR4	55366	leucine-rich repeat containing G protein-coupled receptor 4	0.697	0.00232
TMEM263	90488	transmembrane protein 263	0.697	0
STK25	10494	serine/threonine kinase 25	0.696	0.0154
ANXA2	302	annexin A2	0.695	0
CYP2S1	29785	cytochrome P450, family 2, subfamily S, polypeptide 1	0.694	0
RBM20	282996	RNA binding motif protein 20	0.694	0
CD58	965	CD58 molecule	0.693	0
CNKSR3	154043	CNKSR family member 3	0.693	0
PFDN1	5201	prefoldin subunit 1	0.693	0.0433
ZNF615	284370	zinc finger protein 615	0.692	0
DNAJC4	3338	DnaJ (Hsp40) homolog, subfamily C, member 4	0.691	0.00216
GDI1	2664	GDP dissociation inhibitor 1	0.69	2e-05
ZNF22	7570	zinc finger protein 22	0.69	0.00115
GLS	2744	glutaminase	0.689	0.00011
YPEL5	51646	yippee-like 5	0.688	0.00032
LAMC3	10319	laminin, gamma 3	0.687	0.00046
SRC	6714	SRC proto-oncogene, non-receptor tyrosine kinase	0.687	0
S100A16	140576	S100 calcium binding protein A16	0.684	4e-05
FCGRT	2217	Fc fragment of IgG, receptor, transporter, alpha	0.683	0.00071
MINPP1	9562	multiple inositol-polyphosphate phosphatase 1	0.683	1e-05
OSGIN2	734	oxidative stress induced growth inhibitor family member 2	0.683	0.00031
CAMTA1	23261	calmodulin binding transcription activator 1	0.68	0.00013
PLD3	23646	phospholipase D family, member 3	0.679	0.045
TRIML2	205860	tripartite motif family-like 2	0.679	0
HOMER3	9454	homer scaffolding protein 3	0.678	0.00224
ADRA1B	147	adrenoceptor alpha 1B	0.677	0
SPCS3	60559	signal peptidase complex subunit 3	0.677	0.00839
FAM210B	116151	family with sequence similarity 210, member B	0.676	0.00712
FAM107B	83641	family with sequence similarity 107, member B	0.675	0.00014
MMD	23531	monocyte to macrophage differentiation-associated	0.674	0.0275
NRGN	4900	neurogranin (protein kinase C substrate, RC3)	0.674	0.00529
FHL1	2273	four and a half LIM domains 1	0.673	0
DBNDD1	79007	dysbindin (dystrobrevin binding protein 1) domain containing 1	0.671	5e-05
IL20RB	53833	interleukin 20 receptor beta	0.671	0.00888
KIAA1217	56243	KIAA1217	0.671	0
PDZD8	118987	PDZ domain containing 8	0.671	0
ZNF30	90075	zinc finger protein 30	0.671	0
SMPDL3A	10924	sphingomyelin phosphodiesterase, acid-like 3A	0.67	0
TMEM145	284339	transmembrane protein 145	0.67	5e-05
ARL3	403	ADP-ribosylation factor-like 3	0.668	0
NPAS1	4861	neuronal PAS domain protein 1	0.666	0
MEIS1	4211	Meis homeobox 1	0.665	0.00584
PPP3CB	5532	protein phosphatase 3, catalytic subunit, beta isozyme	0.665	0.00048
RABEP1	9135	rabaptin, RAB GTPase binding effector protein 1	0.665	0.00011
RRAD	6236	Ras-related associated with diabetes	0.665	0.0217
SLC22A18	5002	solute carrier family 22, member 18	0.665	0
DENND3	22898	DENN/MADD domain containing 3	0.664	0
DOCK10	55619	dedicator of cytokinesis 10	0.664	0.0393
MYO9A	4649	myosin IXA	0.664	0
FAM234A	83986	family with sequence similarity 234, member A	0.663	0
VGF	7425	VGF nerve growth factor inducible	0.663	0.0148
PIGH	5283	phosphatidylinositol glycan anchor biosynthesis, class H	0.662	5e-05
MAPRE3	22924	microtubule-associated protein, RP/EB family, member 3	0.661	0
AKTIP	64400	AKT interacting protein	0.66	0
NFE2L2	4780	nuclear factor, erythroid 2-like 2	0.658	0.0178
ATPAF1	64756	ATP synthase mitochondrial F1 complex assembly factor 1	0.657	0
GFPT1	2673	glutamine--fructose-6-phosphate transaminase 1	0.657	0
SLC20A1	6574	solute carrier family 20 (phosphate transporter), member 1	0.657	0.0203
ADHFE1	137872	alcohol dehydrogenase, iron containing, 1	0.656	0.00298
EFHD1	80303	EF-hand domain family, member D1	0.656	0
GALK1	2584	galactokinase 1	0.656	0.0157
GPR68	8111	G protein-coupled receptor 68	0.656	1e-05
OAZ2	4947	ornithine decarboxylase antizyme 2	0.655	0.00154
ZNF738	148203	zinc finger protein 738	0.655	0.00059
HTRA1	5654	HtrA serine peptidase 1	0.654	0.00303
ICAM2	3384	intercellular adhesion molecule 2	0.654	0.0208
SLC30A3	7781	solute carrier family 30 (zinc transporter), member 3	0.652	0.00069
DUSP22	56940	dual specificity phosphatase 22	0.651	0.022
GJC1	10052	gap junction protein, gamma 1, 45kDa	0.651	0.0102
HLA-E	3133	major histocompatibility complex, class I, E	0.651	0
MCMDC2	157777	minichromosome maintenance domain containing 2	0.651	0
CYB561D2	11068	cytochrome b561 family, member D2	0.65	0.0181
FLOT1	10211	flotillin 1	0.65	0
FAHD2B	151313	fumarylacetoacetate hydrolase domain containing 2B	0.649	1e-05
IGSF5	150084	immunoglobulin superfamily, member 5	0.649	0
PCGF2	7703	polycomb group ring finger 2	0.649	0.00475
AP4B1	10717	adaptor-related protein complex 4, beta 1 subunit	0.648	0.0411
IQGAP1	8826	IQ motif containing GTPase activating protein 1	0.648	0.045
TMEM132A	54972	transmembrane protein 132A	0.648	0
KIF1B	23095	kinesin family member 1B	0.647	0
ZNF91	7644	zinc finger protein 91	0.646	0.0465
GPX3	2878	glutathione peroxidase 3	0.645	0.00468
TXNDC12	51060	thioredoxin domain containing 12 (endoplasmic reticulum)	0.645	0.00187
NR1H4	9971	nuclear receptor subfamily 1, group H, member 4	0.644	0
PTOV1	53635	prostate tumor overexpressed 1	0.644	0
DYNC1LI2	1783	dynein, cytoplasmic 1, light intermediate chain 2	0.643	0
GMFB	2764	glia maturation factor, beta	0.643	0.036
MTSS1	9788	metastasis suppressor 1	0.643	0
TAF9B	51616	TAF9B RNA polymerase II, TATA box binding protein (TBP)-associated factor, 31kDa	0.643	0.00173
LRIG1	26018	leucine-rich repeats and immunoglobulin-like domains 1	0.642	0
NABP1	64859	nucleic acid binding protein 1	0.639	0.0403
CADM1	23705	cell adhesion molecule 1	0.638	2e-05
GLT8D1	55830	glycosyltransferase 8 domain containing 1	0.638	0
ANTXR1	84168	anthrax toxin receptor 1	0.637	0
GPR137B	7107	G protein-coupled receptor 137B	0.637	0.00018
FAM50A	9130	family with sequence similarity 50, member A	0.636	0.0152
ASTN2-AS1	100128505	ASTN2 antisense RNA 1	0.635	0.00052
LOC100133077	100133077	uncharacterized LOC100133077	0.634	0
NLRP1	730994	NLR family, pyrin domain containing 1	0.633	0
SMARCA2	6595	SWI/SNF related, matrix associated, actin dependent regulator of chromatin, subfamily a, member 2	0.633	0.0238
HSD17B4	3295	hydroxysteroid (17-beta) dehydrogenase 4	0.632	0.00048
PIGC	5279	phosphatidylinositol glycan anchor biosynthesis, class C	0.632	0.0166
TMSB10/TMSB4X	7114	thymosin beta 10	0.631	0.0155
LOC729603	729603	calcineurin-like EF-hand protein 1 pseudogene	0.629	0.00143
SALL2	6297	spalt-like transcription factor 2	0.628	0
ZNF426	79088	zinc finger protein 426	0.628	1e-05
LMAN2	10960	lectin, mannose-binding 2	0.627	0.00802
SCARB1	949	scavenger receptor class B, member 1	0.627	0
FAM175A	84142	family with sequence similarity 175, member A	0.626	0.00071
SV2A	9900	synaptic vesicle glycoprotein 2A	0.626	0
CLDN12	9069	claudin 12	0.625	0.0118
USP36	57602	ubiquitin specific peptidase 36	0.625	0
SLPI	6590	secretory leukocyte peptidase inhibitor	0.623	0.018
EGFLAM	133584	EGF-like, fibronectin type III and laminin G domains	0.622	0.0426
HSPB8	26353	heat shock 22kDa protein 8	0.621	0
ATP6AP2	10159	ATPase, H+ transporting, lysosomal accessory protein 2	0.62	0.0198
MPP1	4354	membrane protein, palmitoylated 1, 55kDa	0.618	0
ARHGAP12	94134	Rho GTPase activating protein 12	0.617	0.00037
PNPLA6	10908	patatin-like phospholipase domain containing 6	0.617	3e-05
RAB11FIP5	26056	RAB11 family interacting protein 5 (class I)	0.617	0.015
RHOQP3	284988	ras homolog family member Q pseudogene 3	0.614	0
TSPAN33	340348	tetraspanin 33	0.614	0
UQCC1	55245	ubiquinol-cytochrome c reductase complex assembly factor 1	0.614	0.0301
ACAA2	10449	acetyl-CoA acyltransferase 2	0.612	0
PDIA3P1	171423	protein disulfide isomerase family A, member 3 pseudogene 1	0.612	0.00024
RAB24	53917	RAB24, member RAS oncogene family	0.612	0
SH3BP4	23677	SH3-domain binding protein 4	0.612	0
ZFAND2B	130617	zinc finger, AN1-type domain 2B	0.611	0.0032
CITED2	10370	Cbp/p300-interacting transactivator, with Glu/Asp-rich carboxy-terminal domain, 2	0.61	0.00567
GNAI2	2771	guanine nucleotide binding protein (G protein), alpha inhibiting activity polypeptide 2	0.61	0.00035
PCMT1	5110	protein-L-isoaspartate (D-aspartate) O-methyltransferase	0.609	0.00042
XYLT2	64132	xylosyltransferase II	0.609	0.015
FAM114A1	92689	family with sequence similarity 114, member A1	0.608	0
KDSR	2531	3-ketodihydrosphingosine reductase	0.605	0
PCYOX1	51449	prenylcysteine oxidase 1	0.603	6e-05
SCNN1D	6339	sodium channel, non voltage gated 1 delta subunit	0.603	0.00184
ZKSCAN4	387032	zinc finger with KRAB and SCAN domains 4	0.603	0
AMT	275	aminomethyltransferase	0.602	0.0135
ARMC10	83787	armadillo repeat containing 10	0.602	0.00037
CTSA	5476	cathepsin A	0.601	0.00025
FOXC2	2303	forkhead box C2	0.601	0
C14orf166	51637	chromosome 14 open reading frame 166	0.599	0.00747
PAQR3	152559	progestin and adipoQ receptor family member III	0.599	0.00394
ULK1	8408	unc-51 like autophagy activating kinase 1	0.598	0.00079
DUOX2	50506	dual oxidase 2	0.596	2e-05
LIN7B	64130	lin-7 homolog B (C. elegans)	0.596	0.0128
LPAR5	57121	lysophosphatidic acid receptor 5	0.596	0
ZNF549	256051	zinc finger protein 549	0.596	0.00588
PIP4K2A	5305	phosphatidylinositol-5-phosphate 4-kinase, type II, alpha	0.594	0
BCL6	604	B-cell CLL/lymphoma 6	0.593	0.0001
FKBP14	55033	FK506 binding protein 14, 22 kDa	0.593	0
GRAMD3	65983	GRAM domain containing 3	0.593	0.00254
KIAA1191	57179	KIAA1191	0.593	0
PALLD	23022	palladin, cytoskeletal associated protein	0.593	0.00175
DMC1	11144	DNA meiotic recombinase 1	0.592	1e-05
SLC35E2B	728661	solute carrier family 35, member E2B	0.592	0.00585
CMPK1	51727	cytidine monophosphate (UMP-CMP) kinase 1, cytosolic	0.591	0.0256
PHF20	51230	PHD finger protein 20	0.591	0.00017
PPM1M	132160	protein phosphatase, Mg2+/Mn2+ dependent, 1M	0.591	0
CELSR3	1951	cadherin, EGF LAG seven-pass G-type receptor 3	0.59	0
LY6K	54742	lymphocyte antigen 6 complex, locus K	0.589	0.0458
ADARB1	104	adenosine deaminase, RNA-specific, B1	0.588	0
ESYT2	57488	extended synaptotagmin-like protein 2	0.588	7e-05
ZNF614	80110	zinc finger protein 614	0.587	0
RIT1	6016	Ras-like without CAAX 1	0.586	0.00247
HIBADH	11112	3-hydroxyisobutyrate dehydrogenase	0.585	0.00791
TMEM169	92691	transmembrane protein 169	0.585	1e-05
ARL16	339231	ADP-ribosylation factor-like 16	0.583	0
TUSC3	7991	tumor suppressor candidate 3	0.583	0.00037
SLC25A51	92014	solute carrier family 25, member 51	0.582	0.0162
HERC4	26091	HECT and RLD domain containing E3 ubiquitin protein ligase 4	0.581	0.00063
SMAP2	64744	small ArfGAP2	0.581	0.0293
DOCK1	1793	dedicator of cytokinesis 1	0.58	0.00015
AP2B1	163	adaptor-related protein complex 2, beta 1 subunit	0.579	0.0133
TPGS2	25941	tubulin polyglutamylase complex subunit 2	0.577	0.00267
MICB	4277	MHC class I polypeptide-related sequence B	0.576	0
KIF3C	3797	kinesin family member 3C	0.575	0
B4GALT6	9331	UDP-Gal:betaGlcNAc beta 1,4- galactosyltransferase, polypeptide 6	0.574	0
GABARAPL1	23710	GABA(A) receptor-associated protein like 1	0.574	0.043
KDELR1	10945	KDEL (Lys-Asp-Glu-Leu) endoplasmic reticulum protein retention receptor 1	0.574	0.00087
NHS	4810	Nance-Horan syndrome (congenital cataracts and dental anomalies)	0.574	0.00889
PRDM8	56978	PR domain containing 8	0.573	0
PSMD12	5718	proteasome 26S subunit, non-ATPase 12	0.573	0.00228
CLDND1	56650	claudin domain containing 1	0.571	0.0351
SNAPC2	6618	small nuclear RNA activating complex, polypeptide 2, 45kDa	0.571	0
RTN3	10313	reticulon 3	0.57	0.0104
AHCYL2	23382	adenosylhomocysteinase-like 2	0.569	0
MCOLN2	255231	mucolipin 2	0.567	0.0286
THBD	7056	thrombomodulin	0.566	0.00047
FAM213B	127281	family with sequence similarity 213, member B	0.565	0.0129
GPR137	56834	G protein-coupled receptor 137	0.565	0.0017
CDK2AP2	10263	cyclin-dependent kinase 2 associated protein 2	0.563	0.00469
PITRM1	10531	pitrilysin metallopeptidase 1	0.563	8e-05
SPRED1	161742	sprouty-related, EVH1 domain containing 1	0.562	0
DNM1	1759	dynamin 1	0.56	0
EPHB2	2048	EPH receptor B2	0.559	0.00025
DDAH2	23564	dimethylarginine dimethylaminohydrolase 2	0.558	3e-05
EPHX1	2052	epoxide hydrolase 1, microsomal (xenobiotic)	0.557	0
HIST2H2BE	8349	histone cluster 2, H2be	0.556	0.00019
FOXL2NB	401089	FOXL2 neighbor	0.555	1e-05
ILK	3611	integrin-linked kinase	0.555	0.00014
PIP4K2B	8396	phosphatidylinositol-5-phosphate 4-kinase, type II, beta	0.555	1e-05
COPZ2	51226	coatomer protein complex, subunit zeta 2	0.554	0.0184
PRPH	5630	peripherin	0.554	0.00015
ANTXR2	118429	anthrax toxin receptor 2	0.553	0
GSS	2937	glutathione synthetase	0.553	0.004
ASMTL	8623	acetylserotonin O-methyltransferase-like	0.552	0.00151
DUSP19	142679	dual specificity phosphatase 19	0.551	0.0022
YPEL2	388403	yippee-like 2	0.551	0.00012
MAGEH1	28986	melanoma antigen family H1	0.55	0.0008
IER3IP1	51124	immediate early response 3 interacting protein 1	0.549	0.00035
SLC26A6	65010	solute carrier family 26 (anion exchanger), member 6	0.549	0
AMOT	154796	angiomotin	0.547	0.00092
CACNA1H	8912	calcium channel, voltage-dependent, T type, alpha 1H subunit	0.547	0.00046
G6PC3	92579	glucose 6 phosphatase, catalytic, 3	0.546	0.00611
RNF182	221687	ring finger protein 182	0.546	2e-05
TTC23	64927	tetratricopeptide repeat domain 23	0.546	0
CYB5R1	51706	cytochrome b5 reductase 1	0.545	0.00559
PPOX	5498	protoporphyrinogen oxidase	0.545	1e-05
CYP2E1	1571	cytochrome P450, family 2, subfamily E, polypeptide 1	0.544	0.00048
IFI44L	10964	interferon-induced protein 44-like	0.544	0.00014
CCSER2	54462	coiled-coil serine-rich protein 2	0.543	0.00226
GTPBP6	8225	GTP binding protein 6 (putative)	0.542	0
COL4A5	1287	collagen, type IV, alpha 5	0.54	0
IGFBP2	3485	insulin-like growth factor binding protein 2, 36kDa	0.54	0
KRT15	3866	keratin 15, type I	0.54	0
ZNF462	58499	zinc finger protein 462	0.54	0.00366
SYNGR3	9143	synaptogyrin 3	0.539	0
DENND6A	201627	DENN/MADD domain containing 6A	0.537	0.00183
NLGN2	57555	neuroligin 2	0.537	0
SRSF4	6429	serine/arginine-rich splicing factor 4	0.537	4e-05
AGTRAP	57085	angiotensin II receptor-associated protein	0.536	0.024
CD40	958	CD40 molecule, TNF receptor superfamily member 5	0.536	0
FAM117B	150864	family with sequence similarity 117, member B	0.536	0.00073
ANKRD50	57182	ankyrin repeat domain 50	0.535	0.00251
SAR1A	56681	secretion associated, Ras related GTPase 1A	0.535	0
ZCCHC11	23318	zinc finger, CCHC domain containing 11	0.535	0
CSGALNACT1	55790	chondroitin sulfate N-acetylgalactosaminyltransferase 1	0.533	0
SNTA1	6640	syntrophin, alpha 1	0.533	0
PRKRA	8575	protein kinase, interferon-inducible double stranded RNA dependent activator	0.532	0.00112
CALCOCO2	10241	calcium binding and coiled-coil domain 2	0.531	0.00019
MC1R	4157	melanocortin 1 receptor (alpha melanocyte stimulating hormone receptor)	0.531	0.00603
SGCB	6443	sarcoglycan, beta (43kDa dystrophin-associated glycoprotein)	0.531	0.00077
TRHDE-AS1	283392	TRHDE antisense RNA 1	0.531	0.0299
STK19	8859	serine/threonine kinase 19	0.53	0
AGFG1	3267	ArfGAP with FG repeats 1	0.529	0
CREB1	1385	cAMP responsive element binding protein 1	0.529	0.00179
LEPROT	54741	leptin receptor overlapping transcript	0.527	0.00056
UBTD1	80019	ubiquitin domain containing 1	0.527	0.0449
VEGFC	7424	vascular endothelial growth factor C	0.527	0.00103
WDR27	253769	WD repeat domain 27	0.527	0.00014
ZNF319	57567	zinc finger protein 319	0.527	1e-05
USP49	25862	ubiquitin specific peptidase 49	0.526	0.00043
CD109	135228	CD109 molecule	0.525	5e-05
ELOVL1	64834	ELOVL fatty acid elongase 1	0.523	0
IGF1R	145815	insulin-like growth factor 1 receptor	0.523	0.0005
TRIM37	4591	tripartite motif containing 37	0.523	0.0176
ANKRA2	57763	ankyrin repeat, family A (RFXANK-like), 2	0.522	0
RPS6KA5	9252	ribosomal protein S6 kinase, 90kDa, polypeptide 5	0.521	0.0375
SLC16A6	9120	solute carrier family 16, member 6	0.521	0
GALNT18	374378	polypeptide N-acetylgalactosaminyltransferase 18	0.52	0
MXD3	83463	MAX dimerization protein 3	0.52	0
LRCH2	57631	leucine-rich repeats and calponin homology (CH) domain containing 2	0.519	0.00013
AASS	10157	aminoadipate-semialdehyde synthase	0.517	0
FAM50B	26240	family with sequence similarity 50, member B	0.517	0.00121
ARG2	384	arginase 2	0.516	1e-05
CD302	9936	CD302 molecule	0.515	0.0004
MN1	4330	meningioma (disrupted in balanced translocation) 1	0.515	3e-05
MSANTD4	84437	Myb/SANT-like DNA-binding domain containing 4 with coiled-coils	0.515	0.00046
SLC4A4	8671	solute carrier family 4 (sodium bicarbonate cotransporter), member 4	0.515	0.00108
STT3A	3703	STT3A, subunit of the oligosaccharyltransferase complex (catalytic)	0.515	0.00057
GK	2710	glycerol kinase	0.514	0
MYLK	4638	myosin light chain kinase	0.514	0.00187
APPL2	55198	adaptor protein, phosphotyrosine interaction, PH domain and leucine zipper containing 2	0.513	0.00048
CRELD1	78987	cysteine-rich with EGF-like domains 1	0.513	0.027
CLSTN1	22883	calsyntenin 1	0.512	0.0423
PIGN	23556	phosphatidylinositol glycan anchor biosynthesis, class N	0.512	0
HOGA1	112817	4-hydroxy-2-oxoglutarate aldolase 1	0.511	0.00317
PAPLN	89932	papilin, proteoglycan-like sulfated glycoprotein	0.511	0
B4GALNT1	2583	beta-1,4-N-acetyl-galactosaminyl transferase 1	0.509	0
CCNH	902	cyclin H	0.509	6e-05
CORO2A	7464	coronin, actin binding protein, 2A	0.509	0.0434
SKP1	6500	S-phase kinase-associated protein 1	0.509	0
C1GALT1C1L	728819	C1GALT1-specific chaperone 1 like	0.508	0.0419
ORMDL1	94101	ORMDL sphingolipid biosynthesis regulator 1	0.508	0.0243
PPARGC1A	10891	peroxisome proliferator-activated receptor gamma, coactivator 1 alpha	0.507	0.0113
STK36	27148	serine/threonine kinase 36	0.507	0.0289
GEM	2669	GTP binding protein overexpressed in skeletal muscle	0.506	0
KIAA0513	9764	KIAA0513	0.506	0
SP3	6670	Sp3 transcription factor	0.505	0
NOVA1	4857	neuro-oncological ventral antigen 1	0.504	0.0024
PLA2G15	23659	phospholipase A2, group XV	0.504	0.0151
BCO1	53630	beta-carotene oxygenase 1	0.503	0.00018
CNEP1R1	255919	CTD nuclear envelope phosphatase 1 regulatory subunit 1	0.503	0.0035
PDGFC	56034	platelet derived growth factor C	0.502	0.00156
SORD	6652	sorbitol dehydrogenase	0.502	0.00821
DCAF7	10238	DDB1 and CUL4 associated factor 7	0.501	0
TMEM198	130612	transmembrane protein 198	0.501	0.00041

## Sheet: Down-regulated
Symbol	Entrez Gene ID	Entrez Gene Name	Exp Log Ratio	Exp p-value
NKD2	85409	naked cuticle homolog 2 (Drosophila)	-2.949	0
MUC1	4582	mucin 1, cell surface associated	-2.82	0.00912
PMS2P10	730323	PMS1 homolog 2, mismatch repair system component pseudogene 10	-2.815	0
MUC20	200958	mucin 20, cell surface associated	-2.802	0.0193
KRT7	3855	keratin 7, type II	-2.731	0.00022
TH	7054	tyrosine hydroxylase	-2.604	3e-05
ERP27	121506	endoplasmic reticulum protein 27	-2.557	0
PMS2P4	5382	PMS1 homolog 2, mismatch repair system component pseudogene 4	-2.539	0
ARHGDIB	397	Rho GDP dissociation inhibitor (GDI) beta	-2.297	0
PRSS8	5652	protease, serine, 8	-2.294	0
SLC7A5	8140	solute carrier family 7 (amino acid transporter light chain, L system), member 5	-2.29	0
SLC16A5	9121	solute carrier family 16 (monocarboxylate transporter), member 5	-2.257	8e-05
SDPR	8436	serum deprivation response	-2.13	0.00937
ST14	6768	suppression of tumorigenicity 14 (colon carcinoma)	-2.129	2e-05
KBTBD11	9920	kelch repeat and BTB (POZ) domain containing 11	-2.115	0
FDFT1	2222	farnesyl-diphosphate farnesyltransferase 1	-2.105	2e-05
KLF2	10365	Kruppel-like factor 2	-2.102	0.00259
MCM2	4171	minichromosome maintenance complex component 2	-2.073	0.0469
APOBEC3B	9582	apolipoprotein B mRNA editing enzyme, catalytic polypeptide-like 3B	-2.07	0
NOS3	4846	nitric oxide synthase 3 (endothelial cell)	-2.056	0
OVOL2	58495	ovo-like zinc finger 2	-2.056	7e-05
IFIT2	3433	interferon-induced protein with tetratricopeptide repeats 2	-2.045	0.00343
ELF5	2001	E74-like factor 5 (ets domain transcription factor)	-2.028	0
ADAP1	11033	ArfGAP with dual PH domains 1	-2.002	0.00258
CGN	57530	cingulin	-1.986	0.0257
C1orf116	79098	chromosome 1 open reading frame 116	-1.924	0.0186
KLK11	11012	kallikrein-related peptidase 11	-1.923	0.00677
SUSD2	56241	sushi domain containing 2	-1.919	0
TMEM125	128218	transmembrane protein 125	-1.887	0
SLC45A3	85414	solute carrier family 45, member 3	-1.886	0.0159
PROM2	150696	prominin 2	-1.883	0
FASN	2194	fatty acid synthase	-1.881	0
CACNG6	59285	calcium channel, voltage-dependent, gamma subunit 6	-1.88	0.0386
RAB25	57111	RAB25, member RAS oncogene family	-1.874	0.00774
PCSK5	5125	proprotein convertase subtilisin/kexin type 5	-1.856	0.00732
PTGES	9536	prostaglandin E synthase	-1.855	0
FOXJ1	2302	forkhead box J1	-1.846	0.00164
KRT18P13	392371	keratin 18 pseudogene 13	-1.828	0.00612
MSX1	4487	msh homeobox 1	-1.827	0.0409
SCD	6319	stearoyl-CoA desaturase (delta-9-desaturase)	-1.827	1e-05
ID3	3399	inhibitor of DNA binding 3, dominant negative helix-loop-helix protein	-1.823	1e-05
THEM6	51337	thioesterase superfamily member 6	-1.818	4e-05
TMEM30B	161291	transmembrane protein 30B	-1.8	0
HOOK2	29911	hook microtubule-tethering protein 2	-1.789	0
SLC2A6	11182	solute carrier family 2 (facilitated glucose transporter), member 6	-1.788	0
GJC2	57165	gap junction protein, gamma 2, 47kDa	-1.785	0.00054
PIR	8544	pirin (iron-binding nuclear protein)	-1.769	0.0105
IFIT1	3434	interferon-induced protein with tetratricopeptide repeats 1	-1.767	0.0013
NEURL3	93082	neuralized E3 ubiquitin protein ligase 3	-1.766	0
AIF1L	83543	allograft inflammatory factor 1-like	-1.765	0
MCM4	4173	minichromosome maintenance complex component 4	-1.76	2e-05
CCDC77	84318	coiled-coil domain containing 77	-1.708	0.0001
FOXM1	2305	forkhead box M1	-1.696	0.00038
HMGCS1	3157	3-hydroxy-3-methylglutaryl-CoA synthase 1 (soluble)	-1.673	0.0062
CBLC	23624	Cbl proto-oncogene C, E3 ubiquitin protein ligase	-1.672	0.0001
ANO1	55107	anoctamin 1, calcium activated chloride channel	-1.662	0.00233
ITFG2	55846	integrin alpha FG-GAP repeat containing 2	-1.661	0.049
PRKAR1B	5575	protein kinase, cAMP-dependent, regulatory, type I, beta	-1.661	1e-05
IFIT3	3437	interferon-induced protein with tetratricopeptide repeats 3	-1.658	0
SERINC2	347735	serine incorporator 2	-1.654	0.00069
FKBP4	2288	FK506 binding protein 4, 59kDa	-1.647	0.0259
PSPH	5723	phosphoserine phosphatase	-1.647	0
COBL	23242	cordon-bleu WH2 repeat protein	-1.646	0
FAM83H	286077	family with sequence similarity 83, member H	-1.643	0
UNC93A	54346	unc-93 homolog A (C. elegans)	-1.641	0
IPO8	10526	importin 8	-1.64	1e-05
PLSCR1	5359	phospholipid scramblase 1	-1.634	0
KRT18P59	399965	keratin 18 pseudogene 59	-1.631	0
NDUFA9	4704	NADH dehydrogenase (ubiquinone) 1 alpha subcomplex, 9, 39kDa	-1.609	0
TEK	7010	TEK tyrosine kinase, endothelial	-1.601	0.0199
APEX2	27301	APEX nuclease (apurinic/apyrimidinic endonuclease) 2	-1.583	0.0302
KDM5A	5927	lysine (K)-specific demethylase 5A	-1.583	0
MARC1	64757	mitochondrial amidoxime reducing component 1	-1.579	0
PARP14	54625	poly (ADP-ribose) polymerase family, member 14	-1.535	0.00044
TARS	6897	threonyl-tRNA synthetase	-1.531	1e-05
KRT18P55	284085	keratin 18 pseudogene 55	-1.527	0.00292
FGD3	89846	FYVE, RhoGEF and PH domain containing 3	-1.514	0
SAPCD2	89958	suppressor APC domain containing 2	-1.495	3e-05
URM1	81605	ubiquitin related modifier 1	-1.494	0
CDC45	8318	cell division cycle 45	-1.485	0.00382
SQLE	6713	squalene epoxidase	-1.48	0.00361
NR2F6	2063	nuclear receptor subfamily 2, group F, member 6	-1.478	0.0275
EVPL	2125	envoplakin	-1.477	0.00046
CAPN8	644151	calpain 8	-1.472	0
EPHX3	79852	epoxide hydrolase 3	-1.47	0
NAT10	55226	N-acetyltransferase 10 (GCN5-related)	-1.469	0.00387
ELOVL6	79071	ELOVL fatty acid elongase 6	-1.468	0
PPL	5493	periplakin	-1.462	0
PLIN4	114782	perilipin 4	-1.457	0
IRAK2	3656	interleukin-1 receptor-associated kinase 2	-1.455	0.0102
ESRP1	54845	epithelial splicing regulatory protein 1	-1.453	0.00055
ALDH3A1	218	aldehyde dehydrogenase 3 family, member A1	-1.451	0.0169
ATAD2	29028	ATPase family, AAA domain containing 2	-1.448	0.0229
DHCR24	1718	24-dehydrocholesterol reductase	-1.447	0.0002
UPK3B	80761	uroplakin 3B	-1.447	0.00302
JSRP1	126306	junctional sarcoplasmic reticulum protein 1	-1.446	0.00229
ACOT4	122970	acyl-CoA thioesterase 4	-1.443	1e-05
OAS3	4940	2'-5'-oligoadenylate synthetase 3, 100kDa	-1.443	0
C6orf15	29113	chromosome 6 open reading frame 15	-1.441	0.00141
LRG1	116844	leucine-rich alpha-2-glycoprotein 1	-1.441	0
ERI1	90459	exoribonuclease 1	-1.431	0
SGK223	157285	homolog of rat pragma of Rnd2	-1.431	0.0185
CSRP1	1465	cysteine and glycine-rich protein 1	-1.429	0
EFNB1	1947	ephrin-B1	-1.428	1e-05
MED22	6837	mediator complex subunit 22	-1.428	0.0168
KRT86	3892	keratin 86, type II	-1.422	0.00869
AGPAT5	55326	1-acylglycerol-3-phosphate O-acyltransferase 5	-1.421	1e-05
ADGRF1	266977	adhesion G protein-coupled receptor F1	-1.384	0.0281
ARF3	377	ADP-ribosylation factor 3	-1.382	2e-05
ZNF165	7718	zinc finger protein 165	-1.382	1e-05
CHST13	166012	carbohydrate (chondroitin 4) sulfotransferase 13	-1.379	1e-05
NAPRT	93100	nicotinate phosphoribosyltransferase	-1.376	0
UPK3BL	100134938	uroplakin 3B-like	-1.375	0.013
FAM3C	10447	family with sequence similarity 3, member C	-1.372	0.00019
C8orf33	65265	chromosome 8 open reading frame 33	-1.37	0
SH3GLB2	56904	SH3-domain GRB2-like endophilin B2	-1.37	3e-05
CMTM7	112616	CKLF-like MARVEL transmembrane domain containing 7	-1.366	0.00122
MAK16	84549	MAK16 homolog	-1.365	0.00284
DNM1L	10059	dynamin 1-like	-1.346	3e-05
FAM84B	157638	family with sequence similarity 84, member B	-1.346	0.014
MPZL2	10205	myelin protein zero-like 2	-1.336	0.00186
LY6E	4061	lymphocyte antigen 6 complex, locus E	-1.333	0
S1PR4	8698	sphingosine-1-phosphate receptor 4	-1.332	0
FAM136A	84908	family with sequence similarity 136, member A	-1.321	0.0287
TFDP1	7027	transcription factor Dp-1	-1.321	0.00848
UNC93B4	643384	unc-93 homolog B4 pseudogene (C. elegans)	-1.32	0.00976
UHRF1	29128	ubiquitin-like with PHD and ring finger domains 1	-1.312	0.00347
PTPRB	5787	protein tyrosine phosphatase, receptor type, B	-1.31	1e-05
FLJ32255	643977	uncharacterized LOC643977	-1.307	1e-05
RHNO1	83695	RAD9-HUS1-RAD1 interacting nuclear orphan 1	-1.307	0.00479
SURF6	6838	surfeit 6	-1.301	0.0352
ARHGAP30	257106	Rho GTPase activating protein 30	-1.297	0
KIAA1211L	343990	KIAA1211-like	-1.296	0.00015
ACAA1	30	acetyl-CoA acyltransferase 1	-1.29	0.00129
CDCA7L	55536	cell division cycle associated 7-like	-1.289	0
MSRA	4482	methionine sulfoxide reductase A	-1.289	0
LYAR	55646	Ly1 antibody reactive	-1.288	0
OAS1	4938	2'-5'-oligoadenylate synthetase 1, 40/46kDa	-1.286	0.00021
FAM167A	83648	family with sequence similarity 167, member A	-1.285	0.00016
LCP1	3936	lymphocyte cytosolic protein 1 (L-plastin)	-1.284	0
KLK10	5655	kallikrein-related peptidase 10	-1.281	0.00019
C9orf114	51490	chromosome 9 open reading frame 114	-1.28	0.0212
AIMP2	7965	aminoacyl tRNA synthetase complex-interacting multifunctional protein 2	-1.279	0
HPDL	84842	4-hydroxyphenylpyruvate dioxygenase-like	-1.276	0.0214
PIM1	5292	Pim-1 proto-oncogene, serine/threonine kinase	-1.276	0.017
TEAD4	7004	TEA domain family member 4	-1.275	0.0406
NFIX	4784	nuclear factor I/X (CCAAT-binding transcription factor)	-1.273	0
CCT6A	908	chaperonin containing TCP1, subunit 6A (zeta 1)	-1.271	0.0431
HOXB2	3212	homeobox B2	-1.269	0
ANXA9	8416	annexin A9	-1.268	6e-05
KIAA1551	55196	KIAA1551	-1.264	0.0181
FEN1	2237	flap structure-specific endonuclease 1	-1.259	0
MCM3	4172	minichromosome maintenance complex component 3	-1.257	0
TK1	7083	thymidine kinase 1, soluble	-1.25	0.00069
RFC3	5983	replication factor C (activator 1) 3, 38kDa	-1.246	0.00216
SLCO1B3	28234	solute carrier organic anion transporter family, member 1B3	-1.246	0.0432
SMAD4	4089	SMAD family member 4	-1.245	0.0119
XRCC6P1	387703	X-ray repair complementing defective repair in Chinese hamster cells 6 pseudogene 1	-1.245	0.0023
MARS	4141	methionyl-tRNA synthetase	-1.242	0
TPRA1	131601	transmembrane protein, adipocyte asscociated 1	-1.241	0.0012
PHACTR3	116154	phosphatase and actin regulator 3	-1.234	0
IARS	3376	isoleucyl-tRNA synthetase	-1.233	0.0388
STK3	6788	serine/threonine kinase 3	-1.233	0
RXRA	6256	retinoid X receptor, alpha	-1.231	0.00453
PPM1H	57460	protein phosphatase, Mg2+/Mn2+ dependent, 1H	-1.23	1e-05
TRIB2	28951	tribbles pseudokinase 2	-1.229	1e-05
PRIM1	5557	primase, DNA, polypeptide 1 (49kDa)	-1.225	1e-05
TSEN2	80746	TSEN2 tRNA splicing endonuclease subunit	-1.224	0.00044
ALDH3A2	224	aldehyde dehydrogenase 3 family, member A2	-1.219	0.0354
GPRC5A	9052	G protein-coupled receptor, class C, group 5, member A	-1.218	1e-05
PA2G4	5036	proliferation-associated 2G4, 38kDa	-1.218	1e-05
FERMT1	55612	fermitin family member 1	-1.217	0.0373
RGCC	28984	regulator of cell cycle	-1.216	0.0263
CBX5	23468	chromobox homolog 5	-1.215	0.0478
GTF3A	2971	general transcription factor IIIA	-1.215	0
PRICKLE1	144165	prickle homolog 1	-1.207	0
XRCC3	7517	X-ray repair complementing defective repair in Chinese hamster cells 3	-1.207	4e-05
HELLS	3070	helicase, lymphoid-specific	-1.205	0.0192
ZBED2	79413	zinc finger, BED-type containing 2	-1.203	0.00064
MPRIP	23164	myosin phosphatase Rho interacting protein	-1.201	0
KIAA1683	80726	KIAA1683	-1.2	0.0123
WDR43	23160	WD repeat domain 43	-1.196	0.00161
PKP2	5318	plakophilin 2	-1.195	0.00131
CLDN3	1365	claudin 3	-1.192	0.00051
CPSF1	29894	cleavage and polyadenylation specific factor 1, 160kDa	-1.191	0.038
THOP1	7064	thimet oligopeptidase 1	-1.189	0.038
SPINT2	10653	serine peptidase inhibitor, Kunitz type, 2	-1.188	0.0126
CKMT1A/CKMT1B	548596	creatine kinase, mitochondrial 1B	-1.186	0
NR1H3	10062	nuclear receptor subfamily 1, group H, member 3	-1.181	0
TEX10	54881	testis expressed 10	-1.18	0.021
PPFIBP2	8495	PTPRF interacting protein, binding protein 2 (liprin beta 2)	-1.179	0.0355
CDK2	1017	cyclin-dependent kinase 2	-1.173	0.00299
TIMELESS	8914	timeless circadian clock	-1.172	0.039
E2F2	1870	E2F transcription factor 2	-1.171	0.0143
XRCC6	2547	X-ray repair complementing defective repair in Chinese hamster cells 6	-1.17	0.0231
ANKMY2	57037	ankyrin repeat and MYND domain containing 2	-1.169	0.0424
PCDH7	5099	protocadherin 7	-1.16	0.0163
HERC6	55008	HECT and RLD domain containing E3 ubiquitin protein ligase family member 6	-1.157	0
RFX1	5989	regulatory factor X, 1 (influences HLA class II expression)	-1.157	0
BCL2L2	599	BCL2-like 2	-1.156	2e-05
PCSK9	255738	proprotein convertase subtilisin/kexin type 9	-1.153	5e-05
TXNRD1	7296	thioredoxin reductase 1	-1.15	0.0367
GSDMD	79792	gasdermin D	-1.143	0
SLC1A3	6507	solute carrier family 1 (glial high affinity glutamate transporter), member 3	-1.143	0
ABLIM1	3983	actin binding LIM protein 1	-1.142	0.0181
KRT18P48	340598	keratin 18 pseudogene 48	-1.137	0.00706
NOP14	8602	NOP14 nucleolar protein	-1.137	0.0345
CLDN23	137075	claudin 23	-1.135	0.00173
OASL	8638	2'-5'-oligoadenylate synthetase-like	-1.134	0
M6PR	4074	mannose-6-phosphate receptor (cation dependent)	-1.133	0
MBD6	114785	methyl-CpG binding domain protein 6	-1.131	0.00174
RACGAP1	29127	Rac GTPase activating protein 1	-1.127	9e-05
C12orf4	57102	chromosome 12 open reading frame 4	-1.125	0.0496
STAT6	6778	signal transducer and activator of transcription 6, interleukin-4 induced	-1.125	0
POLD2P1	391811	polymerase (DNA directed), delta 2, accessory subunit pseudogene 1	-1.122	0.039
ASAP1	50807	ArfGAP with SH3 domain, ankyrin repeat and PH domain 1	-1.121	0.019
CMAS	55907	cytidine monophosphate N-acetylneuraminic acid synthetase	-1.121	7e-05
CYC1	1537	cytochrome c-1	-1.121	0.00024
C17orf97	400566	chromosome 17 open reading frame 97	-1.118	1e-05
PSPC1	55269	paraspeckle component 1	-1.117	0
TBC1D8	11138	TBC1 domain family, member 8 (with GRAM domain)	-1.117	1e-05
ESPN	83715	espin	-1.116	0
PRR15L	79170	proline rich 15-like	-1.114	0.0162
ATHL1	80162	ATH1, acid trehalase-like 1 (yeast)	-1.111	0
CAPN1	823	calpain 1, (mu/I) large subunit	-1.11	0.00697
PES1	23481	pescadillo ribosomal biogenesis factor 1	-1.106	0.0118
SLC38A1	81539	solute carrier family 38, member 1	-1.106	0.0116
LRP11	84918	low density lipoprotein receptor-related protein 11	-1.099	0.00049
BRIX1	55299	BRX1, biogenesis of ribosomes	-1.097	0.00018
JUP	3728	junction plakoglobin	-1.097	0.0101
ARPC4	10093	actin related protein 2/3 complex, subunit 4, 20kDa	-1.095	4e-05
DDIAS	220042	DNA damage-induced apoptosis suppressor	-1.095	1e-05
ABHD10	55347	abhydrolase domain containing 10	-1.091	0.00053
NCLN	56926	nicalin	-1.087	0.037
NLRP2	55655	NLR family, pyrin domain containing 2	-1.087	0.00025
RABGAP1	23637	RAB GTPase activating protein 1	-1.086	0.00015
NCAPD2	9918	non-SMC condensin I complex, subunit D2	-1.085	0.00099
SDCBP2	27111	syndecan binding protein (syntenin) 2	-1.085	0.0118
NTSR1	4923	neurotensin receptor 1 (high affinity)	-1.079	0
PHLDA3	23612	pleckstrin homology-like domain, family A, member 3	-1.079	0
PPIA	5478	peptidylprolyl isomerase A (cyclophilin A)	-1.079	0
IFIH1	64135	interferon induced with helicase C domain 1	-1.078	0.0354
SLC2A8	29988	solute carrier family 2 (facilitated glucose transporter), member 8	-1.077	2e-05
ZFYVE19	84936	zinc finger, FYVE domain containing 19	-1.075	5e-05
KNSTRN	90417	kinetochore-localized astrin/SPAG5 binding protein	-1.074	0
FOS	2353	FBJ murine osteosarcoma viral oncogene homolog	-1.073	0.0459
PRRG2	5639	proline rich Gla (G-carboxyglutamic acid) 2	-1.072	0
CDK4	1019	cyclin-dependent kinase 4	-1.071	0.00611
BIRC5	332	baculoviral IAP repeat containing 5	-1.069	0.00553
C10orf54	64115	chromosome 10 open reading frame 54	-1.069	0.00497
DHRS11	79154	dehydrogenase/reductase (SDR family) member 11	-1.069	0
BID	637	BH3 interacting domain death agonist	-1.065	0.0113
AHSA1	10598	AHA1, activator of heat shock 90kDa protein ATPase homolog 1 (yeast)	-1.064	1e-05
NT5E	4907	5'-nucleotidase, ecto (CD73)	-1.064	0.0164
POP1	10940	POP1 homolog, ribonuclease P/MRP subunit	-1.059	3e-05
PPP1R16A	84988	protein phosphatase 1, regulatory subunit 16A	-1.057	0.0049
HMMR	3161	hyaluronan-mediated motility receptor (RHAMM)	-1.054	0.00188
SLC3A2	6520	solute carrier family 3 (amino acid transporter heavy chain), member 2	-1.054	1e-05
LSS	4047	lanosterol synthase (2,3-oxidosqualene-lanosterol cyclase)	-1.053	0.00034
ASUN	55726	asunder spermatogenesis regulator	-1.052	0.018
CDC14B	8555	cell division cycle 14B	-1.051	5e-05
TBC1D14	57533	TBC1 domain family, member 14	-1.051	0.00776
GGCT	79017	gamma-glutamylcyclotransferase	-1.05	0.00043
SETSIP	646817	SET-like protein	-1.05	0
WNK1	65125	WNK lysine deficient protein kinase 1	-1.05	0.00015
ZNF148	7707	zinc finger protein 148	-1.049	0
ACACA	31	acetyl-CoA carboxylase alpha	-1.048	0.00056
CHKA	1119	choline kinase alpha	-1.048	0.00368
DHFRP2	729816	dihydrofolate reductase pseudogene 2	-1.048	0.00315
SOCS2	8835	suppressor of cytokine signaling 2	-1.046	0
LEMD3	23592	LEM domain containing 3	-1.045	0.0496
PARP10	84875	poly (ADP-ribose) polymerase family, member 10	-1.045	8e-05
PLEKHG6	55200	pleckstrin homology domain containing, family G (with RhoGef domain) member 6	-1.045	0.00749
BSPRY	54836	B-box and SPRY domain containing	-1.043	1e-05
PKN3	29941	protein kinase N3	-1.042	0.00013
SMC3	9126	structural maintenance of chromosomes 3	-1.04	0.00014
DENND6B	414918	DENN/MADD domain containing 6B	-1.037	3e-05
INPP5D	3635	inositol polyphosphate-5-phosphatase D	-1.035	0.00421
TMC4	147798	transmembrane channel-like 4	-1.035	1e-05
GLE1	2733	GLE1 RNA export mediator	-1.034	0.00249
FOXO1	2308	forkhead box O1	-1.033	0.00913
PRSS22	64063	protease, serine, 22	-1.032	0
GMEB2	26205	glucocorticoid modulatory element binding protein 2	-1.029	0.0188
SYTL3	94120	synaptotagmin-like 3	-1.028	0
YARS2	51067	tyrosyl-tRNA synthetase 2, mitochondrial	-1.028	0.00029
NEK2	4751	NIMA-related kinase 2	-1.027	3e-05
GTF2F2	2963	general transcription factor IIF, polypeptide 2, 30kDa	-1.024	0.00166
RARRES1	5918	retinoic acid receptor responder (tazarotene induced) 1	-1.024	0.0458
TIGAR	57103	TP53 induced glycolysis regulatory phosphatase	-1.024	0.00934
IDI1	3422	isopentenyl-diphosphate delta isomerase 1	-1.023	0.045
MYO6	4646	myosin VI	-1.022	0.00054
RAB11FIP1	80223	RAB11 family interacting protein 1 (class I)	-1.019	0.0162
SET	6418	SET nuclear proto-oncogene	-1.018	0.00063
SLC25A19	60386	solute carrier family 25 (mitochondrial thiamine pyrophosphate carrier), member 19	-1.016	0
SOX7	83595	SRY (sex determining region Y)-box 7	-1.015	0.028
TTI2	80185	TELO2 interacting protein 2	-1.014	0.00067
ZNF252P	286101	zinc finger protein 252, pseudogene	-1.014	0.00101
GRPEL1	80273	GrpE-like 1, mitochondrial (E. coli)	-1.013	0.00121
NAT9	26151	N-acetyltransferase 9 (GCN5-related, putative)	-1.01	0.0208
RAD21	5885	RAD21 cohesin complex component	-1.01	0.00468
PEX6	5190	peroxisomal biogenesis factor 6	-1.009	3e-05
UBE2E2	7325	ubiquitin-conjugating enzyme E2E 2	-1.006	0.0128
TJP2	9414	tight junction protein 2	-1.004	1e-05
CBX4	8535	chromobox homolog 4	-1.002	0.0294
POLD2	5425	polymerase (DNA directed), delta 2, accessory subunit	-1.001	0
TOR1A	1861	torsin family 1, member A (torsin A)	-1.001	0.048
CNTRL	11064	centriolin	-0.999	0
TGFBRAP1	9392	transforming growth factor, beta receptor associated protein 1	-0.998	0.0126
CHCHD4	131474	coiled-coil-helix-coiled-coil-helix domain containing 4	-0.997	1e-05
CDH3	1001	cadherin 3, type 1, P-cadherin (placental)	-0.996	7e-05
DDX60	55601	DEAD (Asp-Glu-Ala-Asp) box polypeptide 60	-0.996	0
ELF3	1999	E74-like factor 3 (ets domain transcription factor, epithelial-specific )	-0.996	0.0133
FAM65A	79567	family with sequence similarity 65, member A	-0.996	0.00431
NUP210	23225	nucleoporin 210kDa	-0.996	0.0019
LRRFIP2	9209	leucine rich repeat (in FLII) interacting protein 2	-0.993	0.00176
PPP2R2A	5520	protein phosphatase 2, regulatory subunit B, alpha	-0.99	0.0338
FAM179A	165186	family with sequence similarity 179, member A	-0.989	0
XAF1	54739	XIAP associated factor 1	-0.983	0
UBP1	7342	upstream binding protein 1 (LBP-1a)	-0.981	0.00223
ACTL6A	86	actin-like 6A	-0.98	7e-05
EZR	7430	ezrin	-0.98	0.0403
LRRC14	9684	leucine rich repeat containing 14	-0.979	0.0288
DHCR7	1717	7-dehydrocholesterol reductase	-0.978	0.00547
DHX37	57647	DEAH (Asp-Glu-Ala-His) box polypeptide 37	-0.977	0.0215
SGOL1	151648	shugoshin-like 1 (S. pombe)	-0.977	0
ITPK1	3705	inositol-tetrakisphosphate 1-kinase	-0.975	0.00248
MTHFD1	4522	methylenetetrahydrofolate dehydrogenase (NADP+ dependent) 1, methenyltetrahydrofolate cyclohydrolase, formyltetrahydrofolate synthetase	-0.975	0.00202
MDK	4192	midkine (neurite growth-promoting factor 2)	-0.972	0.0446
FXYD5	53827	FXYD domain containing ion transport regulator 5	-0.971	0.00042
SH2D4A	63898	SH2 domain containing 4A	-0.97	0.0382
SHMT2	6472	serine hydroxymethyltransferase 2 (mitochondrial)	-0.97	0.00151
FEM1A	55527	fem-1 homolog a (C. elegans)	-0.969	0
TRABD2A	129293	TraB domain containing 2A	-0.968	0
TUBAP2	399942	tubulin, alpha pseudogene 2	-0.966	0.0124
SPRYD3	84926	SPRY domain containing 3	-0.962	0
AQP5	362	aquaporin 5	-0.961	0
DDX54	79039	DEAD (Asp-Glu-Ala-Asp) box polypeptide 54	-0.959	0.00692
DBNL	28988	drebrin-like	-0.958	0.0114
KRT18	3875	keratin 18, type I	-0.956	0
TAPBPL	55080	TAP binding protein-like	-0.953	0
CARKD	55739	carbohydrate kinase domain containing	-0.951	0
N4BP2L2	10443	NEDD4 binding protein 2-like 2	-0.951	0
FBXL18	80028	F-box and leucine-rich repeat protein 18	-0.95	3e-05
LOC93622	93622	Morf4 family associated protein 1-like 1 pseudogene	-0.949	7e-05
DNAAF5	54919	dynein, axonemal, assembly factor 5	-0.948	0.0007
LYL1	4066	lymphoblastic leukemia associated hematopoiesis regulator 1	-0.944	0
STRBP	55342	spermatid perinuclear RNA binding protein	-0.941	0.00081
PTK6	5753	protein tyrosine kinase 6	-0.939	0.0164
SEC14L1	6397	SEC14-like lipid binding 1	-0.937	0.0361
IL20RA	53832	interleukin 20 receptor, alpha	-0.936	0.0001
NCBP1	4686	nuclear cap binding protein subunit 1, 80kDa	-0.934	3e-05
ARHGAP39	80728	Rho GTPase activating protein 39	-0.933	1e-05
ZNF696	79943	zinc finger protein 696	-0.933	0.00121
KIAA1671	85379	KIAA1671	-0.932	0
LRRC8A	56262	leucine rich repeat containing 8 family, member A	-0.932	0.0305
CD83	9308	CD83 molecule	-0.931	0
TATDN2	9797	TatD DNase domain containing 2	-0.931	0.02
PLK1	5347	polo-like kinase 1	-0.93	0.0328
DLG1	1739	discs, large homolog 1 (Drosophila)	-0.929	0
SUN2	25777	Sad1 and UNC84 domain containing 2	-0.929	0.00495
LAMP3	27074	lysosomal-associated membrane protein 3	-0.928	0.00046
KEAP1	9817	kelch-like ECH-associated protein 1	-0.927	0.0177
PEPD	5184	peptidase D	-0.927	0.00045
RFC4	5984	replication factor C (activator 1) 4, 37kDa	-0.927	0.00032
SETP14	389168	SET pseudogene 14	-0.926	0.00436
TPRN	286262	taperin	-0.926	0.018
PTPRR	5801	protein tyrosine phosphatase, receptor type, R	-0.924	0.0336
PROSER1	80209	proline and serine rich 1	-0.923	0.0454
B3GNT2	10678	UDP-GlcNAc:betaGal beta-1,3-N-acetylglucosaminyltransferase 2	-0.922	4e-05
OSTF1	26578	osteoclast stimulating factor 1	-0.918	0.00088
RANBP1	5902	RAN binding protein 1	-0.912	0.00186
TMPRSS4	56649	transmembrane protease, serine 4	-0.912	0
DIRC2	84925	disrupted in renal carcinoma 2	-0.911	0.00709
KLK3	354	kallikrein-related peptidase 3	-0.907	0.00034
NUDT15	55270	nudix (nucleoside diphosphate linked moiety X)-type motif 15	-0.906	1e-05
IQCB1	9657	IQ motif containing B1	-0.905	0
TRAK1	22906	trafficking protein, kinesin binding 1	-0.905	0.0147
ERICH1	157697	glutamate-rich 1	-0.904	0.00015
PHLDB2	90102	pleckstrin homology-like domain, family B, member 2	-0.904	0
TBRG4	9238	transforming growth factor beta regulator 4	-0.903	0.00993
HSH2D	84941	hematopoietic SH2 domain containing	-0.9	0
PHLDB1	23187	pleckstrin homology-like domain, family B, member 1	-0.9	0.04
NUPL2	11097	nucleoporin like 2	-0.899	0.00072
PRPF4	9128	pre-mRNA processing factor 4	-0.897	0.0132
CSTF2	1478	cleavage stimulation factor, 3' pre-RNA, subunit 2, 64kDa	-0.896	0.03
SUZ12	23512	SUZ12 polycomb repressive complex 2 subunit	-0.896	0.011
TMED4	222068	transmembrane p24 trafficking protein 4	-0.896	1e-05
PLA2G3	50487	phospholipase A2, group III	-0.895	0
ZMYND19	116225	zinc finger, MYND-type containing 19	-0.895	0
TICAM1	148022	toll-like receptor adaptor molecule 1	-0.894	0.01
NUP62CL	54830	nucleoporin 62kDa C-terminal like	-0.893	0.0029
TOB1	10140	transducer of ERBB2, 1	-0.893	0.0228
EFHD2	79180	EF-hand domain family, member D2	-0.89	0.04
PPAN	56342	peter pan homolog (Drosophila)	-0.888	0
RNF219	79596	ring finger protein 219	-0.888	0
MRPS10	55173	mitochondrial ribosomal protein S10	-0.887	0
SLC35F2	54733	solute carrier family 35, member F2	-0.886	0.00782
GLB1L2	89944	galactosidase, beta 1-like 2	-0.885	3e-05
SLC37A2	219855	solute carrier family 37 (glucose-6-phosphate transporter), member 2	-0.885	0.0038
HMCES	56941	5-hydroxymethylcytosine (hmC) binding, ES cell-specific	-0.884	4e-05
TNFAIP2	7127	tumor necrosis factor, alpha-induced protein 2	-0.884	0
ZDHHC3	51304	zinc finger, DHHC-type containing 3	-0.884	0.00118
CHEK1	1111	checkpoint kinase 1	-0.882	0.00031
ELMO3	79767	engulfment and cell motility 3	-0.882	8e-05
AZIN1	51582	antizyme inhibitor 1	-0.881	0.0204
ASF1B	55723	anti-silencing function 1B histone chaperone	-0.878	0.00104
DENND2D	79961	DENN/MADD domain containing 2D	-0.878	0.00731
EMC3-AS1	442075	EMC3 antisense RNA 1	-0.877	0.0135
ATP2C1	27032	ATPase, Ca++ transporting, type 2C, member 1	-0.876	0.0349
MRRF	92399	mitochondrial ribosome recycling factor	-0.876	0.00031
FIGNL1	63979	fidgetin-like 1	-0.875	0
EML3	256364	echinoderm microtubule associated protein like 3	-0.874	0.00061
TMC5	79838	transmembrane channel-like 5	-0.874	0
GPAA1	8733	glycosylphosphatidylinositol anchor attachment 1	-0.873	0
ESRRAP2	144832	estrogen-related receptor alpha pseudogene 2	-0.872	0.00997
STIP1	10963	stress-induced phosphoprotein 1	-0.872	0.0122
LLPH	84298	LLP homolog, long-term synaptic facilitation (Aplysia)	-0.871	0
POLA1	5422	polymerase (DNA directed), alpha 1, catalytic subunit	-0.871	0.00016
RCC1	751867	regulator of chromosome condensation 1	-0.871	4e-05
SUCLA2	8803	succinate-CoA ligase, ADP-forming, beta subunit	-0.871	3e-05
UBE2E1	7324	ubiquitin-conjugating enzyme E2E 1	-0.871	0.00025
ACTRT3	84517	actin-related protein T3	-0.87	0.00019
EXOSC2	23404	exosome component 2	-0.87	0
SF3A2	8175	splicing factor 3a, subunit 2, 66kDa	-0.868	0.0311
TRMO	51531	tRNA methyltransferase O	-0.868	0
TRMT61A	115708	tRNA methyltransferase 61A	-0.867	0.0248
ASH2L	9070	ash2 (absent, small, or homeotic)-like (Drosophila)	-0.866	0.00395
TIPARP	25976	TCDD-inducible poly(ADP-ribose) polymerase	-0.865	0.0322
DDX39B	7919	DEAD (Asp-Glu-Ala-Asp) box polypeptide 39B	-0.864	0.00249
MCCC1	56922	methylcrotonoyl-CoA carboxylase 1 (alpha)	-0.864	0
COMMD2	51122	COMM domain containing 2	-0.863	0.034
GMPS	8833	guanine monophosphate synthase	-0.863	0.00496
MISP	126353	mitotic spindle positioning	-0.862	0.00099
PLEKHA7	144100	pleckstrin homology domain containing, family A member 7	-0.861	0.00304
MRPS30	10884	mitochondrial ribosomal protein S30	-0.86	0.00038
ADGRG5	221188	adhesion G protein-coupled receptor G5	-0.859	0
ATG7	10533	autophagy related 7	-0.859	0.0457
DHRS7B	25979	dehydrogenase/reductase (SDR family) member 7B	-0.859	0.0125
KAZALD1	81621	Kazal-type serine peptidase inhibitor domain 1	-0.859	1e-05
MLLT6	4302	myeloid/lymphoid or mixed-lineage leukemia; translocated to, 6	-0.859	0.018
MGME1	92667	mitochondrial genome maintenance exonuclease 1	-0.858	0.0111
ARHGEF35	445328	Rho guanine nucleotide exchange factor (GEF) 35	-0.855	2e-05
CDK19	23097	cyclin-dependent kinase 19	-0.855	0.00011
NUDC	10726	nudC nuclear distribution protein	-0.855	0
JUNB	3726	jun B proto-oncogene	-0.854	0
SERTAD4	56256	SERTA domain containing 4	-0.853	0
KIAA0556	23247	KIAA0556	-0.852	0.00084
GPR87	53836	G protein-coupled receptor 87	-0.851	0.011
AUNIP	79000	aurora kinase A and ninein interacting protein	-0.85	0.0102
DUS3L	56931	dihydrouridine synthase 3-like	-0.85	0.0253
ELP3	55140	elongator acetyltransferase complex subunit 3	-0.85	0
ELP4	26610	elongator acetyltransferase complex subunit 4	-0.85	0
PHACTR2	9749	phosphatase and actin regulator 2	-0.85	0.00018
RRS1	23212	ribosome biogenesis regulator homolog	-0.849	0
UCP2	7351	uncoupling protein 2 (mitochondrial, proton carrier)	-0.849	0
NUDT18	79873	nudix (nucleoside diphosphate linked moiety X)-type motif 18	-0.847	2e-05
CKAP2	26586	cytoskeleton associated protein 2	-0.846	0.0266
FARSA	2193	phenylalanyl-tRNA synthetase, alpha subunit	-0.846	3e-05
PLEKHF1	79156	pleckstrin homology domain containing, family F (with FYVE domain) member 1	-0.846	0
CD2BP2	10421	CD2 (cytoplasmic tail) binding protein 2	-0.845	0
MVD	4597	mevalonate (diphospho) decarboxylase	-0.845	0.00035
YEATS4	8089	YEATS domain containing 4	-0.844	0.00018
HGH1	728071	HGH1 homolog	-0.843	0.0163
PAWR	5074	PRKC, apoptosis, WT1, regulator	-0.842	2e-05
CMTM8	152189	CKLF-like MARVEL transmembrane domain containing 8	-0.841	0.0473
GNAQ	2776	guanine nucleotide binding protein (G protein), q polypeptide	-0.841	5e-05
RABEPK	10244	Rab9 effector protein with kelch motifs	-0.841	0.00364
RUVBL1	8607	RuvB-like AAA ATPase 1	-0.841	0.00015
HACD2	201562	3-hydroxyacyl-CoA dehydratase 2	-0.838	0.0472
CPLX1	10815	complexin 1	-0.837	1e-05
PTGES2	80142	prostaglandin E synthase 2	-0.836	2e-05
UTP14A	10813	UTP14, U3 small nucleolar ribonucleoprotein, homolog A (yeast)	-0.836	0
SETMAR	6419	SET domain and mariner transposase fusion gene	-0.835	0
SHANK3	85358	SH3 and multiple ankyrin repeat domains 3	-0.835	0.00611
SLC7A1	6541	solute carrier family 7 (cationic amino acid transporter, y+ system), member 1	-0.835	0
FAM120AOS	158293	family with sequence similarity 120A opposite strand	-0.834	0.0282
GDA	9615	guanine deaminase	-0.834	0.0217
SRGAP1	57522	SLIT-ROBO Rho GTPase activating protein 1	-0.832	0.00355
AP1M2	10053	adaptor-related protein complex 1, mu 2 subunit	-0.83	1e-05
PLCE1	51196	phospholipase C, epsilon 1	-0.83	0.00048
ZNF622	90441	zinc finger protein 622	-0.829	2e-05
AFG3L2	10939	AFG3-like AAA ATPase 2	-0.828	0.00376
CNOT10	25904	CCR4-NOT transcription complex, subunit 10	-0.827	0.0103
KDM6A	7403	lysine (K)-specific demethylase 6A	-0.827	0
NSDHL	50814	NAD(P) dependent steroid dehydrogenase-like	-0.827	0
TPX2	22974	TPX2, microtubule-associated	-0.827	0.015
DRG1	4733	developmentally regulated GTP binding protein 1	-0.826	0.00055
GINS4	84296	GINS complex subunit 4 (Sld5 homolog)	-0.826	0
UFM1	51569	ubiquitin-fold modifier 1	-0.826	0.0132
NOP56	10528	NOP56 ribonucleoprotein	-0.825	0.00024
AGAP10P	728127	ArfGAP with GTPase domain, ankyrin repeat and PH domain 10 pseudogene	-0.823	1e-05
C9orf64	84267	chromosome 9 open reading frame 64	-0.823	0
CCDC86	79080	coiled-coil domain containing 86	-0.823	0.00295
CDS1	1040	CDP-diacylglycerol synthase (phosphatidate cytidylyltransferase) 1	-0.822	0.0206
TOR3A	64222	torsin family 3, member A	-0.821	0
DCLK1	9201	doublecortin-like kinase 1	-0.82	0.0208
GSK3B	2932	glycogen synthase kinase 3 beta	-0.82	0.00178
TGS1	96764	trimethylguanosine synthase 1	-0.818	6e-05
TOP1MT	116447	topoisomerase (DNA) I, mitochondrial	-0.817	0
ARHGAP19	84986	Rho GTPase activating protein 19	-0.816	0.0259
DDX39A	10212	DEAD (Asp-Glu-Ala-Asp) box polypeptide 39A	-0.816	0.0367
GJB2	2706	gap junction protein, beta 2, 26kDa	-0.816	0.0355
SPINT1	6692	serine peptidase inhibitor, Kunitz type 1	-0.816	0.00025
PHLPP1	23239	PH domain and leucine rich repeat protein phosphatase 1	-0.815	0.00035
SLC44A3	126969	solute carrier family 44, member 3	-0.815	0
CDCA2	157313	cell division cycle associated 2	-0.814	0.0138
LRPPRC	10128	leucine-rich pentatricopeptide repeat containing	-0.813	0
TRIOBP	11078	TRIO and F-actin binding protein	-0.812	0.0002
HNRNPAB	3182	heterogeneous nuclear ribonucleoprotein A/B	-0.811	0.0009
AEBP2	121536	AE binding protein 2	-0.81	0.00217
KRT18P31	646723	keratin 18 pseudogene 31	-0.81	3e-05
TLE1	7088	transducin-like enhancer of split 1 (E(sp1) homolog, Drosophila)	-0.81	0.00776
CHMP4C	92421	charged multivesicular body protein 4C	-0.809	0.0105
GTF3C5	9328	general transcription factor IIIC, polypeptide 5, 63kDa	-0.807	0
JDP2	122953	Jun dimerization protein 2	-0.807	0.043
PDE9A	5152	phosphodiesterase 9A	-0.807	0.00458
C10orf2	56652	chromosome 10 open reading frame 2	-0.806	0.00014
SIPA1	6494	signal-induced proliferation-associated 1	-0.806	0.00179
TSSC4	10078	tumor suppressing subtransferable candidate 4	-0.806	0
OIP5	11339	Opa interacting protein 5	-0.804	0.00132
SLC48A1	55652	solute carrier family 48 (heme transporter), member 1	-0.804	0
ESPL1	9700	extra spindle pole bodies like 1, separase	-0.802	0
IVD	3712	isovaleryl-CoA dehydrogenase	-0.802	0.0458
ATG101	60673	autophagy related 101	-0.801	0.00021
ETNK1	55500	ethanolamine kinase 1	-0.797	0.00138
NEMP1	23306	nuclear envelope integral membrane protein 1	-0.797	0.00076
HSD17B12	51144	hydroxysteroid (17-beta) dehydrogenase 12	-0.796	0.0295
IRAK1	3654	interleukin-1 receptor-associated kinase 1	-0.796	0
PYM1	84305	PYM homolog 1, exon junction complex associated factor	-0.793	4e-05
PHF11	51131	PHD finger protein 11	-0.792	0.00408
PLEKHA8P1	51054	pleckstrin homology domain containing, family A member 8 pseudogene 1	-0.792	0.00054
GSR	2936	glutathione reductase	-0.789	1e-05
TMEM87A	25963	transmembrane protein 87A	-0.789	0.0324
TTC17	55761	tetratricopeptide repeat domain 17	-0.789	0.00011
UBE2K	3093	ubiquitin-conjugating enzyme E2K	-0.789	0.011
SYTL1	84958	synaptotagmin-like 1	-0.786	0.0164
RHOD	29984	ras homolog family member D	-0.785	0.0487
RSL1D1	26156	ribosomal L1 domain containing 1	-0.785	0.00517
BZW2	28969	basic leucine zipper and W2 domains 2	-0.783	0.0484
RFC1	5981	replication factor C (activator 1) 1, 145kDa	-0.783	0.00964
SNU13	4809	SNU13 homolog, small nuclear ribonucleoprotein (U4/U6.U5)	-0.781	0.0146
MST1R	4486	macrophage stimulating 1 receptor	-0.779	0.00441
SLBP	7884	stem-loop binding protein	-0.777	0.00444
TRIM32	22954	tripartite motif containing 32	-0.775	0.00758
DHX9	1660	DEAH (Asp-Glu-Ala-His) box helicase 9	-0.774	0.00416
FAM110A	83541	family with sequence similarity 110, member A	-0.774	0.00103
PRKCH	5583	protein kinase C, eta	-0.774	0.00093
C1orf112	55732	chromosome 1 open reading frame 112	-0.773	0.0131
KIAA0196	9897	KIAA0196	-0.773	0.00164
NIP7	51388	NIP7, nucleolar pre-rRNA processing protein	-0.773	0
DKC1	1736	dyskeratosis congenita 1, dyskerin	-0.772	1e-05
CCDC97	90324	coiled-coil domain containing 97	-0.771	0.00029
HMGCR	3156	3-hydroxy-3-methylglutaryl-CoA reductase	-0.771	0
KDM2A	22992	lysine (K)-specific demethylase 2A	-0.771	0.0236
CHD4	1108	chromodomain helicase DNA binding protein 4	-0.77	3e-05
DUSP26	78986	dual specificity phosphatase 26 (putative)	-0.77	0
TSTA3	7264	tissue specific transplantation antigen P35B	-0.77	6e-05
USP10	9100	ubiquitin specific peptidase 10	-0.77	0
PROSC	11212	proline synthetase co-transcribed homolog (bacterial)	-0.768	0.00416
SEMA3A	10371	sema domain, immunoglobulin domain (Ig), short basic domain, secreted, (semaphorin) 3A	-0.768	0.0435
MCRS1	10445	microspherule protein 1	-0.765	6e-05
CTNNAL1	8727	catenin (cadherin-associated protein), alpha-like 1	-0.763	0.0098
GRHL2	79977	grainyhead-like transcription factor 2	-0.761	6e-05
MTFR2	113115	mitochondrial fission regulator 2	-0.761	0
SEPHS1	22929	selenophosphate synthetase 1	-0.761	0.0003
NEIL2	252969	nei-like DNA glycosylase 2	-0.759	0.00283
RHOF	54509	ras homolog family member F (in filopodia)	-0.759	5e-05
ATP6V1B1	525	ATPase, H+ transporting, lysosomal 56/58kDa, V1 subunit B1	-0.758	0
KDF1	126695	keratinocyte differentiation factor 1	-0.757	0.00022
LOC728715	728715	ovostatin homolog 2	-0.757	0.0374
MRPS2	51116	mitochondrial ribosomal protein S2	-0.756	0.00012
GART	2618	phosphoribosylglycinamide formyltransferase, phosphoribosylglycinamide synthetase, phosphoribosylaminoimidazole synthetase	-0.755	0.017
MOB1A	55233	MOB kinase activator 1A	-0.755	9e-05
PCM1	5108	pericentriolar material 1	-0.755	0.00759
CNOT2	4848	CCR4-NOT transcription complex, subunit 2	-0.754	2e-05
MTO1	25821	mitochondrial tRNA translation optimization 1	-0.754	0.00885
NCL	4691	nucleolin	-0.754	0.0294
VASN	114990	vasorin	-0.754	0.0407
PRR13P5	651143	proline rich 13 pseudogene 5	-0.753	0.0203
HMGA1P8	100130009	high mobility group AT-hook 1 pseudogene 8 (functional)	-0.752	0.00073
HNRNPA1	3178	heterogeneous nuclear ribonucleoprotein A1	-0.75	0.00244
PPP2R4	5524	protein phosphatase 2A activator, regulatory subunit 4	-0.75	0.00463
AGAP1	116987	ArfGAP with GTPase domain, ankyrin repeat and PH domain 1	-0.749	0.00012
CDV3	55573	CDV3 homolog (mouse)	-0.749	0.0126
PACSIN3	29763	protein kinase C and casein kinase substrate in neurons 3	-0.749	0
NELFB	25920	negative elongation factor complex member B	-0.748	0.0388
MPHOSPH8	54737	M-phase phosphoprotein 8	-0.747	0
TULP3	7289	tubby like protein 3	-0.747	0.00011
IPO5	3843	importin 5	-0.745	0.0028
STX19	415117	syntaxin 19	-0.745	0.00498
WDR73	84942	WD repeat domain 73	-0.745	0.00503
CDCA3	83461	cell division cycle associated 3	-0.744	0.0359
UBE2G2	7327	ubiquitin-conjugating enzyme E2G 2	-0.744	5e-05
MIB2	142678	mindbomb E3 ubiquitin protein ligase 2	-0.743	0.00154
MILR1	284021	mast cell immunoglobulin-like receptor 1	-0.742	0.0126
RAB5B	5869	RAB5B, member RAS oncogene family	-0.742	0.0132
NCCRP1	342897	non-specific cytotoxic cell receptor protein 1 homolog (zebrafish)	-0.74	7e-05
OSBPL5	114879	oxysterol binding protein-like 5	-0.74	0.0249
RASEF	158158	RAS and EF-hand domain containing	-0.74	0.0102
DFFA	1676	DNA fragmentation factor, 45kDa, alpha polypeptide	-0.739	0.00448
POLR3E	55718	polymerase (RNA) III (DNA directed) polypeptide E (80kD)	-0.739	0.0181
EIF4H	7458	eukaryotic translation initiation factor 4H	-0.736	0.00271
XPOT	11260	exportin, tRNA	-0.735	0
NUFIP2	57532	nuclear fragile X mental retardation protein interacting protein 2	-0.734	0.00013
MSMO1	6307	methylsterol monooxygenase 1	-0.733	0.00117
RTEL1	51750	regulator of telomere elongation helicase 1	-0.733	4e-05
SNRPB	6628	small nuclear ribonucleoprotein polypeptides B and B1	-0.733	0.00054
ARMC7	79637	armadillo repeat containing 7	-0.731	0.0489
NCAPD3	23310	non-SMC condensin II complex, subunit D3	-0.731	0.00932
PTGES3P3	441050	prostaglandin E synthase 3 (cytosolic) pseudogene 3	-0.731	0
SF3B3	23450	splicing factor 3b, subunit 3, 130kDa	-0.73	0
EPHA1	2041	EPH receptor A1	-0.729	6e-05
NHLRC2	374354	NHL repeat containing 2	-0.728	0.00683
PUS1	80324	pseudouridylate synthase 1	-0.728	6e-05
DGAT1	8694	diacylglycerol O-acyltransferase 1	-0.726	0.0395
ISY1	57461	ISY1 splicing factor homolog	-0.726	0.00044
MZT1	440145	mitotic spindle organizing protein 1	-0.726	0.00033
BLM	641	Bloom syndrome, RecQ helicase-like	-0.725	5e-05
PHF14	9678	PHD finger protein 14	-0.725	0.001
RPL22L1	200916	ribosomal protein L22-like 1	-0.725	5e-05
ZBED4	9889	zinc finger, BED-type containing 4	-0.723	1e-05
KIF20B	9585	kinesin family member 20B	-0.722	0.0379
PPP1R26	9858	protein phosphatase 1, regulatory subunit 26	-0.722	0.00018
NIPA2	81614	non imprinted in Prader-Willi/Angelman syndrome 2	-0.721	0.0341
USP18	11274	ubiquitin specific peptidase 18	-0.721	4e-05
CERS6	253782	ceramide synthase 6	-0.72	0.0192
HLTF	6596	helicase-like transcription factor	-0.72	0.0019
ZNF707	286075	zinc finger protein 707	-0.72	0.0289
FOXJ2	55810	forkhead box J2	-0.719	0
HIATL1	84641	hippocampus abundant transcript-like 1	-0.719	0.00047
PIGW	284098	phosphatidylinositol glycan anchor biosynthesis, class W	-0.718	5e-05
XAB2	56949	XPA binding protein 2	-0.717	0.0468
FAM86HP	729375	family with sequence similarity 86, member A pseudogene	-0.716	0
ANKDD1A	348094	ankyrin repeat and death domain containing 1A	-0.715	0
SUGT1	10910	SGT1 homolog, MIS12 kinetochore complex assembly cochaperone	-0.715	0
DROSHA	29102	drosha, ribonuclease type III	-0.714	0.00732
INSIG1	3638	insulin induced gene 1	-0.714	0.00111
UBE2J1	51465	ubiquitin-conjugating enzyme E2, J1	-0.714	0.00013
MRPS25	64432	mitochondrial ribosomal protein S25	-0.712	0
CMTM4	146223	CKLF-like MARVEL transmembrane domain containing 4	-0.711	0.0298
KLHL42	57542	kelch-like family member 42	-0.71	3e-05
EAF1	85403	ELL associated factor 1	-0.709	0.00456
GOLPH3	64083	golgi phosphoprotein 3 (coat-protein)	-0.708	0.00915
NUP85	79902	nucleoporin 85kDa	-0.708	0.0324
SLC25A36	55186	solute carrier family 25 (pyrimidine nucleotide carrier), member 36	-0.708	0.00032
ADRM1	11047	adhesion regulating molecule 1	-0.707	0.00287
SLC45A4	57210	solute carrier family 45, member 4	-0.706	0.0134
UNG	7374	uracil DNA glycosylase	-0.706	0.0374
ARPC5L	81873	actin related protein 2/3 complex, subunit 5-like	-0.704	9e-05
CAV1	857	caveolin 1, caveolae protein, 22kDa	-0.704	0.00894
MARVELD3	91862	MARVEL domain containing 3	-0.704	8e-05
MCM10	55388	minichromosome maintenance 10 replication initiation factor	-0.704	1e-05
POLQ	10721	polymerase (DNA directed), theta	-0.703	0.0477
ARID3B	10620	AT rich interactive domain 3B (BRIGHT-like)	-0.702	0.0108
CEP72	55722	centrosomal protein 72kDa	-0.702	0
NFKBIA	4792	nuclear factor of kappa light polypeptide gene enhancer in B-cells inhibitor, alpha	-0.702	3e-05
XRCC6P2	389901	X-ray repair complementing defective repair in Chinese hamster cells 6 pseudogene 2	-0.702	0.00667
CCDC64B	146439	coiled-coil domain containing 64B	-0.7	0
UROS	7390	uroporphyrinogen III synthase	-0.7	2e-05
POLM	27434	polymerase (DNA directed), mu	-0.699	0.00104
PYROXD1	79912	pyridine nucleotide-disulphide oxidoreductase domain 1	-0.698	0
CHEK2	11200	checkpoint kinase 2	-0.697	0.00048
CNOT7	29883	CCR4-NOT transcription complex, subunit 7	-0.696	0.00611
FGD2	221472	FYVE, RhoGEF and PH domain containing 2	-0.696	0.0126
KLHL9	55958	kelch-like family member 9	-0.696	1e-05
ZBTB43	23099	zinc finger and BTB domain containing 43	-0.696	0.00496
ANKLE2	23141	ankyrin repeat and LEM domain containing 2	-0.695	0.00042
CIPC	85457	CLOCK-interacting pacemaker	-0.695	0.00074
PSMC3	5702	proteasome 26S subunit, ATPase 3	-0.694	0.00015
SLC27A3	11000	solute carrier family 27 (fatty acid transporter), member 3	-0.694	0
GTF2E2	2961	general transcription factor IIE, polypeptide 2, beta 34kDa	-0.693	0.00025
ZDHHC5	25921	zinc finger, DHHC-type containing 5	-0.693	0
PITPNB	23760	phosphatidylinositol transfer protein, beta	-0.691	0.00495
PSMD14	10213	proteasome 26S subunit, non-ATPase 14	-0.691	2e-05
RGMA	56963	repulsive guidance molecule family member a	-0.689	0.00015
MARCH5	54708	membrane-associated ring finger (C3HC4) 5	-0.688	0.00032
ID1	3397	inhibitor of DNA binding 1, dominant negative helix-loop-helix protein	-0.687	0.00597
MPP6	51678	membrane protein, palmitoylated 6 (MAGUK p55 subfamily member 6)	-0.687	0.0016
RNASE4	6038	ribonuclease, RNase A family, 4	-0.687	0.00581
ZDHHC23	254887	zinc finger, DHHC-type containing 23	-0.687	0.0002
GPR35	2859	G protein-coupled receptor 35	-0.686	0
WDR4	10785	WD repeat domain 4	-0.686	0.0086
CCDC94	55702	coiled-coil domain containing 94	-0.684	0.00015
DONSON	29980	downstream neighbor of SON	-0.683	0.0307
MTA2	9219	metastasis associated 1 family, member 2	-0.683	0
TRIM44	54765	tripartite motif containing 44	-0.683	0.00442
WDR5	11091	WD repeat domain 5	-0.683	0.0032
DUT	1854	deoxyuridine triphosphatase	-0.682	0.00084
YBX3P1	440359	Y box binding protein 3 pseudogene 1	-0.682	0.00616
RAB17	64284	RAB17, member RAS oncogene family	-0.681	0.00307
HES1	3280	hes family bHLH transcription factor 1	-0.68	0.0001
OSBPL1A	114876	oxysterol binding protein-like 1A	-0.679	0.0024
TRAF2	7186	TNF receptor-associated factor 2	-0.679	0.0048
SNAP29	9342	synaptosomal-associated protein, 29kDa	-0.675	0.015
WDR34	89891	WD repeat domain 34	-0.675	0.00562
AAGAB	79719	alpha- and gamma-adaptin binding protein	-0.674	0.0155
AKAP10	11216	A kinase (PRKA) anchor protein 10	-0.674	9e-05
CA2	760	carbonic anhydrase II	-0.674	0.0105
EXOSC8	11340	exosome component 8	-0.674	0.0348
MRE11A	4361	MRE11 homolog A, double strand break repair nuclease	-0.674	0.00113
ORAOV1	220064	oral cancer overexpressed 1	-0.674	0
SGPL1	8879	sphingosine-1-phosphate lyase 1	-0.674	0
GPN2	54707	GPN-loop GTPase 2	-0.673	0
ST13P18	643310	suppression of tumorigenicity 13 (colon carcinoma) (Hsp70 interacting protein) pseudogene 18	-0.673	0.0187
EEF2K	29904	eukaryotic elongation factor 2 kinase	-0.672	0.00012
LACTB2	51110	lactamase, beta 2	-0.672	0.0109
SRP68	6730	signal recognition particle 68kDa	-0.672	0.00271
KIAA1324L	222223	KIAA1324-like	-0.671	0
TMEM87B	84910	transmembrane protein 87B	-0.671	0.0116
ST13P4	145165	suppression of tumorigenicity 13 (colon carcinoma) (Hsp70 interacting protein) pseudogene 4	-0.669	0.0024
HEATR1	55127	HEAT repeat containing 1	-0.668	0.0365
SRD5A1	6715	steroid-5-alpha-reductase, alpha polypeptide 1 (3-oxo-5 alpha-steroid delta 4-dehydrogenase alpha 1)	-0.668	0.00188
CLN6	54982	ceroid-lipofuscinosis, neuronal 6, late infantile, variant	-0.667	1e-05
TOMM22	56993	translocase of outer mitochondrial membrane 22 homolog (yeast)	-0.667	0.00121
TRNT1	51095	tRNA nucleotidyl transferase, CCA-adding, 1	-0.667	0.00392
TTK	7272	TTK protein kinase	-0.667	0.0474
DTX3L	151636	deltex 3 like, E3 ubiquitin ligase	-0.666	2e-05
PARN	5073	poly(A)-specific ribonuclease	-0.665	0.00031
SH3PXD2A	9644	SH3 and PX domains 2A	-0.665	0.00928
SLC35A1	10559	solute carrier family 35 (CMP-sialic acid transporter), member A1	-0.665	0.021
CENPK	64105	centromere protein K	-0.664	0.0484
PCNA	5111	proliferating cell nuclear antigen	-0.663	0.00013
THG1L	54974	tRNA-histidine guanylyltransferase 1-like	-0.663	0
CRBN	51185	cereblon	-0.662	0.00355
GAPVD1	26130	GTPase activating protein and VPS9 domains 1	-0.662	0.0182
SF3B2	10992	splicing factor 3b, subunit 2, 145kDa	-0.662	0.0493
SGTA	6449	small glutamine-rich tetratricopeptide repeat (TPR)-containing, alpha	-0.662	0.00843
TMEM5	10329	transmembrane protein 5	-0.662	2e-05
SH2D3A	10045	SH2 domain containing 3A	-0.661	3e-05
TSFM	10102	Ts translation elongation factor, mitochondrial	-0.661	0.0456
SPECC1	92521	sperm antigen with calponin homology and coiled-coil domains 1	-0.66	0.00026
FAM86B1	85002	family with sequence similarity 86, member B1	-0.659	0.00106
PP7080	25845	uncharacterized LOC25845	-0.659	0.00011
RMI1	80010	RecQ mediated genome instability 1	-0.658	0.00287
CWF19L2	143884	CWF19-like 2, cell cycle control (S. pombe)	-0.656	0.0326
PLLP	51090	plasmolipin	-0.655	0.0039
CHRAC1	54108	chromatin accessibility complex 1	-0.652	0
RGS19	10287	regulator of G-protein signaling 19	-0.652	0.00063
POLE	5426	polymerase (DNA directed), epsilon, catalytic subunit	-0.651	0
HDHD3	81932	haloacid dehalogenase-like hydrolase domain containing 3	-0.65	0
MTHFD1L	25902	methylenetetrahydrofolate dehydrogenase (NADP+ dependent) 1-like	-0.65	1e-05
B3GNT3	10331	UDP-GlcNAc:betaGal beta-1,3-N-acetylglucosaminyltransferase 3	-0.649	0.00636
C1QBP	708	complement component 1, q subcomponent binding protein	-0.649	8e-05
PALB2	79728	partner and localizer of BRCA2	-0.649	8e-05
EPAS1	2034	endothelial PAS domain protein 1	-0.647	0.0178
TBC1D4	9882	TBC1 domain family, member 4	-0.647	0.00266
MIPEP	4285	mitochondrial intermediate peptidase	-0.646	0.00248
RAD23B	5887	RAD23 homolog B, nucleotide excision repair protein	-0.645	1e-05
RSRC1	51319	arginine/serine-rich coiled-coil 1	-0.645	0.00154
SSPN	8082	sarcospan	-0.645	0.00296
CCNB2	9133	cyclin B2	-0.644	0.00089
DDX10	1662	DEAD (Asp-Glu-Ala-Asp) box polypeptide 10	-0.644	0.00044
HMGN2P41	730534	high mobility group nucleosomal binding domain 2 pseudogene 41	-0.644	0.00231
PISD	23761	phosphatidylserine decarboxylase	-0.644	1e-05
HOXA6	3203	homeobox A6	-0.643	0.0113
METTL1	4234	methyltransferase like 1	-0.642	0.00116
NEK6	10783	NIMA-related kinase 6	-0.641	0.00194
RABL6	55684	RAB, member RAS oncogene family-like 6	-0.641	0.00767
HOXA2	3199	homeobox A2	-0.64	0
TFB2M	64216	transcription factor B2, mitochondrial	-0.64	0.0295
TRIM16L	147166	tripartite motif containing 16-like	-0.64	0.0001
RBM42	79171	RNA binding motif protein 42	-0.639	0.00205
SEC16A	9919	SEC16 homolog A, endoplasmic reticulum export factor	-0.639	0.0136
C9orf69	90120	chromosome 9 open reading frame 69	-0.638	0.00482
CMTR2	55783	cap methyltransferase 2	-0.638	0.00573
PINX1	54984	PIN2/TERF1 interacting, telomerase inhibitor 1	-0.638	0
DDX27	55661	DEAD (Asp-Glu-Ala-Asp) box polypeptide 27	-0.637	1e-05
PATL1	219988	protein associated with topoisomerase II homolog 1 (yeast)	-0.637	0.0001
RPL7P57	643507	ribosomal protein L7 pseudogene 57	-0.637	0.0001
LDLR	3949	low density lipoprotein receptor	-0.636	0.023
SHARPIN	81858	SHANK-associated RH domain interactor	-0.636	1e-05
VOPP1	81552	vesicular, overexpressed in cancer, prosurvival protein 1	-0.633	0
DOCK9	23348	dedicator of cytokinesis 9	-0.632	0
LAP3	51056	leucine aminopeptidase 3	-0.632	0.00012
LYPLA1	10434	lysophospholipase I	-0.632	0.00016
BRMS1	25855	breast cancer metastasis suppressor 1	-0.631	0.00129
EIF4BP7	643873	eukaryotic translation initiation factor 4B pseudogene 7	-0.631	0.00016
MAPKAP1	79109	mitogen-activated protein kinase associated protein 1	-0.631	0.00067
MCCC2	64087	methylcrotonoyl-CoA carboxylase 2 (beta)	-0.631	0
RAB26	25837	RAB26, member RAS oncogene family	-0.631	0.00491
SNORA62	6044	small nucleolar RNA, H/ACA box 62	-0.63	0.00011
VHL	7428	von Hippel-Lindau tumor suppressor, E3 ubiquitin protein ligase	-0.63	9e-05
DBR1	51163	debranching RNA lariats 1	-0.629	0.0177
FAM86C2P	645332	family with sequence similarity 86, member A pseudogene	-0.629	2e-05
UPK2	7379	uroplakin 2	-0.629	0.0294
ESRRA	2101	estrogen-related receptor alpha	-0.628	0.0448
FBXL6	26233	F-box and leucine-rich repeat protein 6	-0.628	0.00018
SH3BGRL2	83699	SH3 domain binding glutamate-rich protein like 2	-0.628	0
STAP2	55620	signal transducing adaptor family member 2	-0.628	0.00961
WDR45B	56270	WD repeat domain 45B	-0.628	0.0221
EPRS	2058	glutamyl-prolyl-tRNA synthetase	-0.627	0.0201
TIMM44	10469	translocase of inner mitochondrial membrane 44 homolog (yeast)	-0.627	0
TSSC1	7260	tumor suppressing subtransferable candidate 1	-0.627	0.0122
PARL	55486	presenilin associated, rhomboid-like	-0.626	0.00127
WDR18	57418	WD repeat domain 18	-0.626	0.00011
TOM1L2	146691	target of myb1 like 2 membrane trafficking protein	-0.625	0.0383
CSNK2A3	283106	casein kinase 2, alpha 3 polypeptide	-0.624	1e-05
RPL7P21	729123	ribosomal protein L7 pseudogene 21	-0.624	0
TMEM11	8834	transmembrane protein 11	-0.624	0.00126
HNRNPA1P6	729423	heterogeneous nuclear ribonucleoprotein A1 pseudogene 6	-0.623	0.00227
IFRD2	7866	interferon-related developmental regulator 2	-0.623	1e-05
LINC00525	84847	long intergenic non-protein coding RNA 525	-0.623	0
LMO2	4005	LIM domain only 2 (rhombotin-like 1)	-0.623	8e-05
CSNK2A1	1457	casein kinase 2, alpha 1 polypeptide	-0.622	0.0015
RNF207	148646	ring finger protein 207	-0.622	0.00684
RPUSD2	27079	RNA pseudouridylate synthase domain containing 2	-0.622	3e-05
SDCCAG3	10807	serologically defined colon cancer antigen 3	-0.622	0.00547
MED4	29079	mediator complex subunit 4	-0.621	3e-05
SPAG1	6674	sperm associated antigen 1	-0.621	0.0001
SPR	6697	sepiapterin reductase (7,8-dihydrobiopterin:NADP+ oxidoreductase)	-0.621	1e-05
TAF2	6873	TAF2 RNA polymerase II, TATA box binding protein (TBP)-associated factor, 150kDa	-0.62	0.00132
TJP1	7082	tight junction protein 1	-0.619	0.00058
BBX	56987	bobby sox homolog (Drosophila)	-0.618	0.00474
PKP4	8502	plakophilin 4	-0.618	9e-05
CYP26B1	56603	cytochrome P450, family 26, subfamily B, polypeptide 1	-0.617	0.00102
MORC2	22880	MORC family CW-type zinc finger 2	-0.616	0.0484
ANKRD11	29123	ankyrin repeat domain 11	-0.615	0.0444
ARRDC1	92714	arrestin domain containing 1	-0.615	0.00013
CSRP2BP	57325	CSRP2 binding protein	-0.615	0.0335
FBXO32	114907	F-box protein 32	-0.613	0.00305
YDJC	150223	YdjC homolog (bacterial)	-0.613	0
DHRS2	10202	dehydrogenase/reductase (SDR family) member 2	-0.611	0.0001
REEP6	92840	receptor accessory protein 6	-0.611	7e-05
ZNF296	162979	zinc finger protein 296	-0.611	2e-05
PHF5A	84844	PHD finger protein 5A	-0.61	0.00482
CAMSAP1	157922	calmodulin regulated spectrin-associated protein 1	-0.609	1e-05
POLR1C	9533	polymerase (RNA) I polypeptide C, 30kDa	-0.609	0.00016
ACER3	55331	alkaline ceramidase 3	-0.608	0.00071
WRN	7486	Werner syndrome, RecQ helicase-like	-0.608	0.0469
RPL32P3	132241	ribosomal protein L32 pseudogene 3	-0.607	0.0289
ARL14	80117	ADP-ribosylation factor-like 14	-0.606	0.00014
PKN2	5586	protein kinase N2	-0.606	0.0187
PSMD6	9861	proteasome 26S subunit, non-ATPase 6	-0.606	0.00026
UNC93B3	285296	unc-93 homolog B3 pseudogene (C. elegans)	-0.606	0.00285
PKMYT1	9088	protein kinase, membrane associated tyrosine/threonine 1	-0.605	0.00411
AGPAT2	10555	1-acylglycerol-3-phosphate O-acyltransferase 2	-0.604	0.0486
ZNF318	24149	zinc finger protein 318	-0.604	0.00014
LAS1L	81887	LAS1-like, ribosome biogenesis factor	-0.603	0.00214
PLEKHA6	22874	pleckstrin homology domain containing, family A member 6	-0.603	0
RBM26	64062	RNA binding motif protein 26	-0.603	0.00167
mir-614	693199	microRNA 614	-0.602	0.023
MROH6	642475	maestro heat-like repeat family member 6	-0.602	1e-05
C8orf4	56892	chromosome 8 open reading frame 4	-0.601	0
CANT1	124583	calcium activated nucleotidase 1	-0.601	0.0494
PRR5	55615	proline rich 5 (renal)	-0.601	0.00014
FBXO21	23014	F-box protein 21	-0.599	0.00038
RBSN	64145	rabenosyn, RAB effector	-0.599	5e-05
TEAD2	8463	TEA domain family member 2	-0.599	2e-05
GTF2F1	2962	general transcription factor IIF, polypeptide 1, 74kDa	-0.598	3e-05
PLCXD1	55344	phosphatidylinositol-specific phospholipase C, X domain containing 1	-0.598	0.00894
STK26	51765	serine/threonine protein kinase 26	-0.597	0.0422
LOC401127	401127	WD repeat domain 5 pseudogene	-0.596	0.00212
MB	4151	myoglobin	-0.596	0.00026
PMEL	6490	premelanosome protein	-0.596	6e-05
RAD54L	8438	RAD54-like (S. cerevisiae)	-0.596	0
RSAD2	91543	radical S-adenosyl methionine domain containing 2	-0.596	0.00784
COMT	1312	catechol-O-methyltransferase	-0.595	0.00743
RPL7L1P9	100128899	ribosomal protein L7-like 1 pseudogene 9	-0.595	7e-05
TNNI2	7136	troponin I type 2 (skeletal, fast)	-0.595	0.0407
DHRS3	9249	dehydrogenase/reductase (SDR family) member 3	-0.594	0.00801
NUP214	8021	nucleoporin 214kDa	-0.594	0
RRP12	23223	ribosomal RNA processing 12 homolog	-0.594	0.00503
DDX18	8886	DEAD (Asp-Glu-Ala-Asp) box polypeptide 18	-0.593	0.00089
SLC27A2	11001	solute carrier family 27 (fatty acid transporter), member 2	-0.593	1e-05
SSRP1	6749	structure specific recognition protein 1	-0.593	0.0001
TICRR	90381	TOPBP1-interacting checkpoint and replication regulator	-0.593	0.00662
WAPL	23063	WAPL cohesin release factor	-0.593	2e-05
BCRP5	648980	breakpoint cluster region pseudogene 5	-0.592	0.00109
LMNB2	84823	lamin B2	-0.592	0.00387
SCG2	7857	secretogranin II	-0.592	0
C2orf15	150590	chromosome 2 open reading frame 15	-0.591	0.0013
FUT2	2524	fucosyltransferase 2 (secretor status included)	-0.591	0.00079
GATM	2628	glycine amidinotransferase (L-arginine:glycine amidinotransferase)	-0.591	0
FANCD2	2177	Fanconi anemia, complementation group D2	-0.59	0.00478
XRCC1	7515	X-ray repair complementing defective repair in Chinese hamster cells 1	-0.59	0.0474
ADRB2	154	adrenoceptor beta 2, surface	-0.589	0.00835
SZRD1	26099	SUZ RNA binding domain containing 1	-0.588	0.0204
MAPKAPK5	8550	mitogen-activated protein kinase-activated protein kinase 5	-0.586	0.00526
BCRP7	100133163	breakpoint cluster region pseudogene 7	-0.584	0.00033
KIAA1147	57189	KIAA1147	-0.583	0.00323
NR2C2	7182	nuclear receptor subfamily 2, group C, member 2	-0.583	0.0107
TBCC	6903	tubulin folding cofactor C	-0.583	2e-05
CTDSPL	10217	CTD (carboxy-terminal domain, RNA polymerase II, polypeptide A) small phosphatase-like	-0.582	0.0166
FNTA	2339	farnesyltransferase, CAAX box, alpha	-0.582	0.02
LTV1	84946	LTV1 ribosome biogenesis factor	-0.582	0.00013
OTULIN	90268	OTU deubiquitinase with linear linkage specificity	-0.582	0.00654
PSMC1P9	643668	proteasome (prosome, macropain) 26S subunit, ATPase, 1 pseudogene 9	-0.582	0.0202
RECQL4	9401	RecQ helicase-like 4	-0.582	0.0358
TUBE1	51175	tubulin, epsilon 1	-0.582	0.0174
CD9	928	CD9 molecule	-0.581	0.00315
KCTD10	83892	potassium channel tetramerization domain containing 10	-0.581	0.00243
NUP188	23511	nucleoporin 188kDa	-0.581	0.00843
ODF2	4957	outer dense fiber of sperm tails 2	-0.581	0.0129
RNF126	55658	ring finger protein 126	-0.58	0.00541
TUBB7P	56604	tubulin, beta 7, pseudogene	-0.58	0.00173
ZNF35	7584	zinc finger protein 35	-0.58	0.0497
DIAPH3	81624	diaphanous-related formin 3	-0.579	2e-05
GTF2H3	2967	general transcription factor IIH, polypeptide 3, 34kDa	-0.579	0.0372
FAM136BP	387071	family with sequence similarity 136, member B, pseudogene	-0.578	0.00098
IFFO2	126917	intermediate filament family orphan 2	-0.578	1e-05
TRIM25	7706	tripartite motif containing 25	-0.578	0.0001
GSE1	23199	Gse1 coiled-coil protein	-0.577	0
RAB20	55647	RAB20, member RAS oncogene family	-0.576	0
BRI3BP	140707	BRI3 binding protein	-0.573	0.00015
DCTPP1	79077	dCTP pyrophosphatase 1	-0.573	0.00101
MB21D1	115004	Mab-21 domain containing 1	-0.573	0
DAAM1	23002	dishevelled associated activator of morphogenesis 1	-0.572	0.0387
NUP37	79023	nucleoporin 37kDa	-0.572	0.014
SEH1L	81929	SEH1-like nucleoporin	-0.571	0.00028
EARS2	124454	glutamyl-tRNA synthetase 2, mitochondrial	-0.57	0.00014
RB1	5925	retinoblastoma 1	-0.57	0.00621
RNPS1	10921	RNA binding protein S1, serine-rich domain	-0.57	0.00426
RRP7BP	91695	ribosomal RNA processing 7 homolog B, pseudogene	-0.57	0
HDGF	3068	hepatoma-derived growth factor	-0.569	0.0369
IRF7	3665	interferon regulatory factor 7	-0.569	0.00493
PPP6R3	55291	protein phosphatase 6, regulatory subunit 3	-0.569	0.00012
SRRD	402055	SRR1 domain containing	-0.569	1e-05
GIPC3	100113377	GIPC PDZ domain containing family, member 3	-0.568	0.0002
SLTM	79811	SAFB-like, transcription modulator	-0.568	0.00363
MTERF3	51001	mitochondrial transcription termination factor 3	-0.567	0.00916
CXorf38	159013	chromosome X open reading frame 38	-0.566	0.049
RHOT2	89941	ras homolog family member T2	-0.566	0.0341
ETS2	2114	v-ets avian erythroblastosis virus E26 oncogene homolog 2	-0.565	0.00119
PDS5A	23244	PDS5 cohesin associated factor A	-0.564	0.0005
ZNF263	10127	zinc finger protein 263	-0.564	0.0309
ATF5	22809	activating transcription factor 5	-0.563	0.0337
NUDCD3	23386	NudC domain containing 3	-0.563	0.0012
TONSL	4796	tonsoku-like, DNA repair protein	-0.562	1e-05
ALKBH6	84964	alkB homolog 6	-0.561	0.0198
PRKDC	5591	protein kinase, DNA-activated, catalytic polypeptide	-0.561	0.00642
SNRPD3	6634	small nuclear ribonucleoprotein D3 polypeptide 18kDa	-0.561	0
ZC3HAV1	56829	zinc finger CCCH-type, antiviral 1	-0.561	0.0179
NMRK1	54981	nicotinamide riboside kinase 1	-0.559	0.00613
LOC148413	148413	uncharacterized LOC148413	-0.557	0.00016
PRPF6	24148	pre-mRNA processing factor 6	-0.557	0.00172
WDR74	54663	WD repeat domain 74	-0.557	0.0148
AGMAT	79814	agmatine ureohydrolase (agmatinase)	-0.556	0
ATP6V0A2	23545	ATPase, H+ transporting, lysosomal V0 subunit a2	-0.556	0.00945
MCPH1	79648	microcephalin 1	-0.556	0.00236
SMU1	55234	smu-1 suppressor of mec-8 and unc-52 homolog (C. elegans)	-0.556	0.00266
DEXI	28955	Dexi homolog (mouse)	-0.554	0.00524
LIAS	11019	lipoic acid synthetase	-0.554	0.00371
BCCIP	56647	BRCA2 and CDKN1A interacting protein	-0.553	0.0402
ILF3	3609	interleukin enhancer binding factor 3, 90kDa	-0.553	0.00329
SCNN1G	6340	sodium channel, non voltage gated 1 gamma subunit	-0.553	0.0002
LAP3P2	389386	leucine aminopeptidase 3 pseudogene 2	-0.552	0.00148
LRRC58	116064	leucine rich repeat containing 58	-0.552	0.00069
TSEN54	283989	TSEN54 tRNA splicing endonuclease subunit	-0.552	1e-05
UBE2Q1	55585	ubiquitin-conjugating enzyme E2Q family member 1	-0.552	0.00024
MMACHC	25974	methylmalonic aciduria (cobalamin deficiency) cblC type, with homocystinuria	-0.551	0.00063
C17orf96	100170841	chromosome 17 open reading frame 96	-0.55	0.02
SDC4	6385	syndecan 4	-0.55	0.00189
SPATA13	221178	spermatogenesis associated 13	-0.55	0
ZHX2	22882	zinc fingers and homeoboxes 2	-0.55	0.00059
ZNF664	144348	zinc finger protein 664	-0.55	2e-05
XK	7504	X-linked Kx blood group	-0.549	0.00645
DERL1	79139	derlin 1	-0.548	0.0012
KNOP1	400506	lysine-rich nucleolar protein 1	-0.548	0.0145
PRMT3	10196	protein arginine methyltransferase 3	-0.548	0.016
RALBP1	10928	ralA binding protein 1	-0.548	0.0193
HNRNPA1P35	645691	heterogeneous nuclear ribonucleoprotein A1 pseudogene 35	-0.547	0.0123
NFXL1	152518	nuclear transcription factor, X-box binding-like 1	-0.547	0.0054
PLK4	10733	polo-like kinase 4	-0.547	0.013
SLC19A1	6573	solute carrier family 19 (folate transporter), member 1	-0.547	0
AARSD1	80755	alanyl-tRNA synthetase domain containing 1	-0.546	0.00026
FBXL2	25827	F-box and leucine-rich repeat protein 2	-0.546	0.039
MAF1	84232	MAF1 homolog, negative regulator of RNA polymerase III	-0.546	0.00408
WDR81	124997	WD repeat domain 81	-0.546	0
ARMC6	93436	armadillo repeat containing 6	-0.545	0.00016
SP2	6668	Sp2 transcription factor	-0.545	2e-05
AMDHD2	51005	amidohydrolase domain containing 2	-0.544	0
ZCCHC8	55596	zinc finger, CCHC domain containing 8	-0.544	7e-05
CCDC84	338657	coiled-coil domain containing 84	-0.543	3e-05
LSR	51599	lipolysis stimulated lipoprotein receptor	-0.542	0.00596
METTL7B	196410	methyltransferase like 7B	-0.542	1e-05
RHOT1	55288	ras homolog family member T1	-0.541	0.0164
RPL8	6132	ribosomal protein L8	-0.541	0.0351
MRPL38	64978	mitochondrial ribosomal protein L38	-0.54	0.00821
LRRC56	115399	leucine rich repeat containing 56	-0.539	1e-05
CYTH3	9265	cytohesin 3	-0.538	0.00061
GTF2IP1	2970	general transcription factor IIi pseudogene 1	-0.538	0.0138
MAPK15	225689	mitogen-activated protein kinase 15	-0.538	0
NUBP1	4682	nucleotide binding protein 1	-0.538	3e-05
PAX6	5080	paired box 6	-0.538	0.0418
PEX5	5830	peroxisomal biogenesis factor 5	-0.538	0.0243
NEDD4L	23327	neural precursor cell expressed, developmentally down-regulated 4-like, E3 ubiquitin protein ligase	-0.537	0.0118
SMAGP	57228	small cell adhesion glycoprotein	-0.537	0.0147
OSBPL10	114884	oxysterol binding protein-like 10	-0.536	0.0186
DNASE2	1777	deoxyribonuclease II, lysosomal	-0.535	0.0438
MROH1	727957	maestro heat-like repeat family member 1	-0.535	0.00754
PNO1	56902	partner of NOB1 homolog	-0.535	0.023
CELF1	10658	CUGBP, Elav-like family member 1	-0.534	3e-05
WBP1L	54838	WW domain binding protein 1-like	-0.533	0.00046
YARS	8565	tyrosyl-tRNA synthetase	-0.533	0.0408
MLXIPL	51085	MLX interacting protein-like	-0.532	3e-05
PCNXL3	399909	pecanex-like 3 (Drosophila)	-0.532	3e-05
ARL5A	26225	ADP-ribosylation factor-like 5A	-0.531	0.023
BRD1	23774	bromodomain containing 1	-0.531	0.0242
SYS1	90196	Sys1 golgi trafficking protein	-0.531	0.00085
SUPT16H	11198	SPT16 homolog, facilitates chromatin remodeling subunit	-0.53	0.00125
TP53BP1	7158	tumor protein p53 binding protein 1	-0.53	0.00016
FAR2	55711	fatty acyl CoA reductase 2	-0.529	1e-05
POLR3B	55703	polymerase (RNA) III (DNA directed) polypeptide B	-0.529	0.0461
DSCC1	79075	DNA replication and sister chromatid cohesion 1	-0.528	0.00032
JPH1	56704	junctophilin 1	-0.528	1e-05
NAA35	60560	N(alpha)-acetyltransferase 35, NatC auxiliary subunit	-0.528	0.00865
RRP9	9136	ribosomal RNA processing 9, small subunit (SSU) processome component, homolog (yeast)	-0.528	0.00312
ADCK5	203054	aarF domain containing kinase 5	-0.527	0.00411
FCHO1	23149	FCH domain only 1	-0.527	7e-05
PRPF19	27339	pre-mRNA processing factor 19	-0.526	0.0438
SEPHS1P4	389873	selenophosphate synthetase 1 pseudogene 4	-0.526	0.00126
ST6GALNAC2	10610	ST6 (alpha-N-acetyl-neuraminyl-2,3-beta-galactosyl-1,3)-N-acetylgalactosaminide alpha-2,6-sialyltransferase 2	-0.525	0.046
CEP152	22995	centrosomal protein 152kDa	-0.524	0.00017
EBAG9	9166	estrogen receptor binding site associated, antigen, 9	-0.524	0.00251
FAM206A	54942	family with sequence similarity 206, member A	-0.524	0.00181
LRRCC1	85444	leucine rich repeat and coiled-coil centrosomal protein 1	-0.524	0.00122
C8orf82	414919	chromosome 8 open reading frame 82	-0.523	0
SNORD96A	619571	small nucleolar RNA, C/D box 96A	-0.523	0.0157
SDAD1	55153	SDA1 domain containing 1	-0.522	0.0259
FBXO6	26270	F-box protein 6	-0.521	0.00276
MKRN2	23609	makorin ring finger protein 2	-0.521	0.0482
QSOX2	169714	quiescin Q6 sulfhydryl oxidase 2	-0.52	0.00033
RAB21	23011	RAB21, member RAS oncogene family	-0.52	0.0012
TOE1	114034	target of EGR1, member 1 (nuclear)	-0.52	0.0118
XPO7	23039	exportin 7	-0.52	6e-05
SLC38A10	124565	solute carrier family 38, member 10	-0.519	0.0232
NCS1	23413	neuronal calcium sensor 1	-0.518	4e-05
NDUFV1	4723	NADH dehydrogenase (ubiquinone) flavoprotein 1, 51kDa	-0.518	0.00219
RYK	6259	receptor-like tyrosine kinase	-0.518	0.00039
SUSD1	64420	sushi domain containing 1	-0.518	0.00098
WDR53	348793	WD repeat domain 53	-0.518	0.0008
ACADM	34	acyl-CoA dehydrogenase, C-4 to C-12 straight chain	-0.517	0.00797
C20orf27	54976	chromosome 20 open reading frame 27	-0.517	0.0236
COX15	1355	cytochrome c oxidase assembly homolog 15 (yeast)	-0.517	0.0134
TMEM246	84302	transmembrane protein 246	-0.517	0.0156
AMER1	139285	APC membrane recruitment protein 1	-0.516	0.00075
EMC8	10328	ER membrane protein complex subunit 8	-0.516	0.0001
PPATP1	100134393	phosphoribosyl pyrophosphate amidotransferase pseudogene 1	-0.516	0.00073
RERG	85004	RAS-like, estrogen-regulated, growth inhibitor	-0.516	0
COPG1	22820	coatomer protein complex, subunit gamma 1	-0.515	0.00409
HNRNPUL1	11100	heterogeneous nuclear ribonucleoprotein U-like 1	-0.515	0.0107
NDUFAF6	137682	NADH dehydrogenase (ubiquinone) complex I, assembly factor 6	-0.515	0.00435
TIPIN	54962	TIMELESS interacting protein	-0.515	0.00017
BRD3	8019	bromodomain containing 3	-0.514	0.00066
CDC6	990	cell division cycle 6	-0.513	0.0133
PDCD6	10016	programmed cell death 6	-0.513	0.00461
TANC1	85461	tetratricopeptide repeat, ankyrin repeat and coiled-coil containing 1	-0.513	0.00901
ABTB2	25841	ankyrin repeat and BTB (POZ) domain containing 2	-0.512	0.0295
RELB	5971	v-rel avian reticuloendotheliosis viral oncogene homolog B	-0.512	0.00347
RITA1	84934	RBPJ interacting and tubulin associated 1	-0.512	0.024
IPPK	64768	inositol 1,3,4,5,6-pentakisphosphate 2-kinase	-0.511	0.00037
TRMT5	57570	tRNA methyltransferase 5	-0.511	0.0442
CAT	847	catalase	-0.51	0.00121
DNPEP	23549	aspartyl aminopeptidase	-0.51	6e-05
MLF2	8079	myeloid leukemia factor 2	-0.51	0.0066
RBMS2P1	643427	RNA binding motif, single stranded interacting protein 2 pseudogene 1	-0.51	0.0307
KIF4A	24137	kinesin family member 4A	-0.509	0.0023
TRAP1	10131	TNF receptor-associated protein 1	-0.509	0.0162
ZSCAN12P1	221584	zinc finger and SCAN domain containing 12 pseudogene 1	-0.509	0
GRB7	2886	growth factor receptor-bound protein 7	-0.507	0.0373
HNRNPA1P2	100131609	heterogeneous nuclear ribonucleoprotein A1 pseudogene 2	-0.507	0.0164
CUL5	8065	cullin 5	-0.506	0.0262
NMI	9111	N-myc (and STAT) interactor	-0.506	0.00968
SNRNP40	9410	small nuclear ribonucleoprotein 40kDa (U5)	-0.506	0.0275
THOC1	9984	THO complex 1	-0.506	0.0004
KIF22	728037	kinesin family member 22	-0.505	7e-05
PRIM2	5558	primase, DNA, polypeptide 2 (58kDa)	-0.504	0.00542
TOP2B	7155	topoisomerase (DNA) II beta	-0.504	0.00305
ABCE1	6059	ATP-binding cassette, sub-family E (OABP), member 1	-0.503	0.00621
EXPH5	23086	exophilin 5	-0.503	0
LIN9	286826	lin-9 DREAM MuvB core complex component	-0.503	8e-05
C17orf80	55028	chromosome 17 open reading frame 80	-0.502	0.00179
HNRNPA1P33	728643	heterogeneous nuclear ribonucleoprotein A1 pseudogene 33	-0.502	0.0236
EEF2KMT	196483	eukaryotic elongation factor 2 lysine methyltransferase	-0.501	0.00089
GSG2	83903	germ cell associated 2 (haspin)	-0.501	0.0196
NADK2	133686	NAD kinase 2, mitochondrial	-0.501	0.00714
